# Supplementary material for: Genome-Wide Identification of UGT Gene Family and Functional Analysis of PgUGT29 in Platycodon grandiflorus
Source: Int J Mol Sci. 2025 May 18;26(10):4832. doi: 10.3390/ijms26104832 (PMC12112217; doi:10.3390/ijms26104832)
Supplement: Supplementary file 1 [file ijms-26-04832-s001.zip]

Archive with 5 entries (5 files):
- Supplementary Figures.pdf
- Supplementary Table S1-107 PgUGT sequences.xlsx
- Supplementary Table S2-The molecular weight, isoelectric point, GRAVY, and other information of the obtained PgUGT proteins.xlsx
- Supplementary Table S3.xlsx
- Supplementary Table S4.xlsx
