# Supplementary material for: Genome-Wide Identification of UGT Gene Family and Functional Analysis of PgUGT29 in Platycodon grandiflorus
Source: Int J Mol Sci. 2025 May 18;26(10):4832. doi: 10.3390/ijms26104832 (PMC12112217; doi:10.3390/ijms26104832)
Supplement: Supplementary file 1 [file ijms-26-04832-s001.zip › Supplementary Table S1-107 PgUGT sequences.xlsx]

## Sheet: Sheet1
Name	Protein sequences
PgUGT1	MSKPHVLAIPFPAQGHVIPLMEIALRLANHGSKVTFVNTDFNHERVMRSLSEKDNFRDMIHLISLPDGVEPWEDRNDLGVLSRALFSFMSKKFEELMEKM NAERNCKITCVIADMSMGWALETAKKMGIKCASFWPPTAALMALQFRIPKLIDDRIINNDGTVIKDQMIQLSPTMPRMRTTNFVWACIGELTAQRTVFEL MARSNELVKLADYIICNSAFELEPEAFTLHPEILPIGPLLASNRLAKQAGYFWPEDSTCLTWLDQQPASSVIYVAFGSFTIFDPTQFQELALGLELTNRP FLWVVRSDMTVDVSGDAYPKGFKDRIGTRGRMVGWAPQQKVLAHPSVACFLSHCGWNSTLEGLSNGLPFLCWPYFADQFLNQSYICEDWKTGLSFD…
PgUGT2	MPIVTSTPPERHVAVFAFPIASHPRLLLSLVHRLATAAPTVTFSFFNTAKSNRSLFSVTTPDNIRPYDVSDGIPEGYVFMGKPQEDINLFLAVADEEFRR ALEVAEADIGKQINCLVTDAFLWFSSEMAEKRRVPWVPFWTSGASSLSIHFYTDLIRQTVGLNGIDERKDEILDFIPGFSAVRLGDLPGGVVYGNLESPF SIMLHKMGQTITKATAIPINSFQELDPELNQNLNTNFKNFLNIGPFHLISPPPLNNDEFACIPWMDKHIPRSVAYIGFGTVATPPPHELVALAEALEESR TPFLWSINDSSKKHLPEGFLERVGDNGKIVPWGPQIQVLAHPSAGVFITHGGWNSVLESIGAGVPLIVRPFFGEQQLNAWMVEKVWEVGVKVKDGV…
PgUGT3	MTKQAKVSSGIIWNSFRELEEPELAAILHDFPVRNFPIGPFHKYFPASSSSLLAQDPSSISWLDLQTPTSVIYVSFGSVALLDEAEFKEMAWGLANSMQP FLWVVRPGSVRGSQWLEHLPDGFLEVVGGRGHIVQWAPQQEVLAHPSTGAFWTHSGWNSTLESICEGVPMICSPFFGDQPIDARYVSKVWKVGVILENGW ERKEIERAIRSLMVDKDGEEIKERIMCLKEKVNLCLMEGGSSRQSLKSLVDYILSF
PgUGT4	MEKQGSWISVRQAAGKGRRLLLFPLPFQGHLNPMLQLAHILYTKGFSITIIHTNFNSPNTNNYPHFTFISIDDRLSTYKKNPDLDVVGALIAFLNGSCVE PFRDCLTRLLAEGRGCAAEEKIACLITDAVWGFPKAVADSCKLPRIVLRTTSVSSFLAFCATSLFLEKGYFHQDSLSEAPVPEFPALKLKDIPNITTHPE ALSGFMSGIREDIKAASGIIWNTFKEIEEPELATICQEFSTPNFPIGPFHKYLPASSSSLLEQDRSFMSWLDLQAPNSVVYISFGSIAKMKECDFKEIAQ GLANSKQPFLWVVRPGSINDSKWLELLPDGFLDEVSERGRIIKWAPQQEVLAHPAIGSFWTHNGWNSTLESICEGVPMICSPTFADQPIASRYVND…
PgUGT5	MAHRIGRRLILFPAPLQGHINPMLQLACILHSKGFSITIIHTHFNSPDPSTHPHFEFQPISDGLSAEEAAKKVDFNRSLVLMMQFNQSCVEPFGECLAKL LAEKEEEEPVACLIADIVWPFTRAVADSHKLARIVFRADSQLALPVLEHPPIQVKDMPTIFSENREAFSNFIASMNKETKAALGMIWNSFKELEQPQLPT MQFDFPSNLTYLIGPMQKYFPPSSSTNADRGCISWLDSQSPQSIVYVSFGSMAALDEAEFMEIAWGLANSEQPFLWVVRPGSVRGSEWLEKLPDGFLDAV GERGHMIIKWAPQQEVLAHPATGCFWTHNGWNSTLEAISEGVPMICSPCFGDHFVSAKYIKDYWKVGVQLENGLERGEIEKAIKRVMVEKEGEEMR…
PgUGT6	MLKLAKLLHSKGFHITFVHTEFNHQRLLKSRGPDSLVGLPSFRFETIPDGLPPSDLNATQDVPSLCESTSKKCLAPFKTLLSKLNDTSSSNVPPVSCIVS DGAMTFTLDAAQELGIPNVLFWTTSACGFLAYAHYHTLIQEGFFPLKDISYLTNGYLDTVVDCIPGMKGIRLKDIPTFIRTTNPNDFMVNFATSETHRAK KASAIILNTFEELESDVLNVLSSIYPPVYSIGPLNLLTNQIDDNDLNLIGSNLWKEELECLEWLDSKEPNSVVYVNFGSITVMTPEQLVEFSWGLSNSKR TFLWIIRPDIVSGDSAILPPEFMELTKERSFLASWCPQEKVLGHPAVGGFLTHSGWNSTLESISSGVPMICWPFFAEQQTNCWYSCNQWGIGMEID…
PgUGT7	MFTSSRRTTTTEQSNHQGQKKMEKRSEIYGRLMLVPSPLQGHLNPMLQLAAALHSKGFSITIAHSQSISLNNPSFDPPEFTFFPIPDGSSSRDNASSSRG PFFDLMALNINSEVPLREKLREMRQYDDHRVACVIYDPVMYIVERVVHDLKISSIVLETLPAAALVANAAYPRLESYIPVKDSISQELLPGHPPFRFKDL LIYDLQNNESALHIIAKMREIKTFSAYVLNTMDCLEQAYLSKFKQLKQPIPVFALGPLHKISKGYPSSTSLYKEDTSCITWLDKQESNSVIYVSTGSLST TDEKELVETAWGLANSKQSFLWVIQPGSVTKTNNGMSLLPESFKQVIEERGCVVEWAPQKEVLAHPAVGGFWSHCGWNSTLESVCHGVPMICWPRF…
PgUGT8	MEKRSEIYGRLMLVPGPLQGHLNPMLQLAAALHSKGFSITIAHSQSISLNNPSFDPPEFTFFPIPDGSSSRNNASSSRRPSFDLTALNINSEVPLREKLR EMRQYDDHRVACVIYDPVMYIVERVVHDLKISSIVLEVLPAAALVANAAYPRLESYIPVKDSISQELLPGHPPFRFKDLLIYDLQNNESALQIIAKMREI KTFSAYVLNTMDCLEQAYLSKFKQLKQPIPVFALGPLPKISKGYPSSTSLYKEDTSCITWLDKQESNSVIYISTGSLSTTDEKELVETAWGLANSKQSFL WVIQPGSVTKTDNGMSLLPESFKQVIEERGCVVEWAPQKEVLAHPAVGGFWSHCGWNSTLESVCHGVPMICWPRFGDQRMNARYVSYVWRVGLELE…
PgUGT9	MEKRSEIYGRLMLVPSPLQGHLNPMLQLAAALHSKGFSITIAHPQSISLNNPSFDPPEFTFFPIPDGSSSRNNASSSRRPSFDLTALNINSEVPLREKLR EMRQYDDHRVACVIYDPVMYIVERVVHDLKISSIVLEVLPAAALVANAAYPRLESYIPVKDSISQELLPGHPPFRFKDLLIYDLQNNESALQIIAKMREI KTFSAYVLNTMDCLEQAYLSKFKQLKQPIPVFALGPLHKISEGYSSSTSLYKEDTSCITWLDKQESNSVIYVSTGSLSTIDEKELVETAWGLANSKQSFL WVIQPGSVTKTDNGMSLLPESFKQVIEERGCVVEWAPQKEVLAHPAVGGFWSHCGWNSTLESVCHGVPMICWPRFGDQRMNARYVSYVWRVGLELE…
PgUGT10	MEEMGSQGKGRRLILFPAPLRGHMNPMLQLAYILHSKGFSITFIHTHFCSPDTSSHPHFKFHPINDGLSEEEASSKLDFNRSIVLMMQLNQTCVEPFRDC LAKLLAEEEEEPVPCLITDLIWPFTQAIADTHKLPRIVLRADSQLKLPVVDRPQSKIKDMPAVFTENREAFSKFISNMDKETNAALGMIWNSFKELEHPE LADKVKRFPSNLTFLIGPTHKYFPPSSSTTDRSCISWLDSQSPKSVVYVSFGSMAALDESEFVEMAWGLANSKQPFLWVVRPGSVRDSEWLEKLPNGFLD AVGQKGHMIIKWAPQLQVLTHPATGCFWTHNGWNSTVEGICEGVPMICSPCFGDHFVSAKYIKDYWKVGVQLENGLERGEIEKAIKRVMVEKEGED…
PgUGT11	MLQLASILYSKGFSITILHTHFNSPNPLNYPHFTFQQFPEELIESKTCWDGFNDLIGRLNHLNQYFPDPFRDCLARLISENASKDPIVCLVTDVLWHFSQ SVADSLKLPRIGLRTSSLACVLVYASFPLLREKGYFYLPKQDSDSEAPVREFPLLKAKDIPKIVTRNPEGLCELIANMVKQAKVASGIIWNSFQELEEPE LATILQDFPVPHFPIGPFHKYFSASPSSLLPHDSSCISWLDLQAQKSVIYISFGSVALMDEVEFKEIAWGLANSMQPFLWVVRPGSVHGSEWLELLPNGF TEAVGQRGHIVKWAPQQEVLAHPATGAFWTHAGWNSTVESICEGVPMICSPFSLDQPIDGRYVSSVWKIGLELENGLQREEIERAIKRLMVGKEGE…
PgUGT12	MGSLVTLEKKPHAVCIPFPAQGHINPMLKLAKLLHSKGFHITFVHTEFNHQRLLKSRGPDSLAGLHSFRFETIPDGLPPSDLNATQDVPSLCESTSKNCL APFKTLLSKLNDTSSSNVPPVSCIVSDGSMTFTLDAAQELGIPDVLFWTTSACGSLAYAHYHTLIQEGFFPLKDISYLTNGYLDTVVDCIPGMKGIRLKD IPTFIRTTNPNDFMVNFATSETHRAKKASAIILNTFEELESDVLNVLSSIYPPVYSIGPLNLLTNQIDDNDLNLIGSNLWKEELECLEWLDSKEPNSVVY VNFGSITVMTPEQLVEFSWGLANSERTFLWIIRPDIVSGDSAILPLEFMELTKERSFLASWCPQEKVLGHPAVGGFLTHSGWNSTLESISSGVPMI…
PgUGT13	MEERQGMRCEIQVIVIPYPVQGHINPMFQFSKRLASNNIKVTLIATHKFTKSIQLIQSQTTNYPINTEQISDGFNEDEEPKSIEAFVDRFKSVTSQILPD LIHKLNNSVPVKAIVYDSFMPWVLDIAQKLGIRGGSFFTHSCAVSAIYYHTSKGALTSQRGVVLPAMPLMEVSDLPSFVSDVDSYPAVLKLVLDRFSNFQ NADWLFFNTFDHLEEELVKWMASQWPVKTIGPTVPSMYLDKRLQDDTDYGLSLFKPDAEACIKWLDTKETASVVYVSFGSLASYREGQMDELASALMKTS FYFLWVVRDSETSKLPRDFLADDDDNIIQEKKVLVVNWCPQLQVLAHRAVGCFMTHSGWNSTLEALSLGVPMVTLPQWADQPTNAKYVVDVWGAGV…
PgUGT14	MGRQLHVLAVPFPAQGHVKPLLRLSYKLADSGIKVTFVNTEFIHAKFVAAMSEKAEEQSGIEFVSIPDGLDPEDDRSDLMKLIASLKNIVAGHLEKVITK ICCDDEKITCVITDATIWTKLDFATKMGIKEVVFVPSGAGCSALVLHIPKLIEEGIVDVNGNIMKNEVIHMSKKSHPFSTSDLPWRFPGYPAGQKLLFDS SANFRNTVEGSSLILCNTYYELDSSACDLIPNVLPVGPLLSSTLTSPSDGNFWPEDSTCLSWLNKQRANSVTYVSFGSIAIFSQHQFSELAMALENLGRP FLWVVRSDLIINGSLAEYPKGFLERVGDRGKMVEWAPQEKVLAHPSIGCFLSHCGWNSTLEGLSMGVPFLCWPYFVDQFQNRSYICDIWKVGLKLN…
PgUGT15	MSTTKDGHVAVFAFPFGSHAAPLLTLVKRLASSAPKTKFSFFSSTKSNQKNFSSSQVLEGYDNIRTYNVRDGMPENHVSSANPLESMGFFLKATPNNFTQ RLDEVVANTGTKVTCLLTDAFFGFSRELAVEMGVPWVAFWTAGPSSILMHICTDVIRSKLGLNGVTKNLDQTLDFLPGMSAVHANRDLPIEVTGNLDEPF ARLLYTMGLEVPRATAIVLNSFEEIDPVVTNELKSKVQKELNVGFFTLASPPSSYSDDDGCLSWLDRHEKASVAYISFGSVLTPSPLELEALIEAFEAKR VPFLWSIRDTPHGNSLLEGLLERIGIIGKKVSWAPQLQILSHSSVGVFVTHCGWNSVAESIAGGVPMICRPYFGDQKLNRRFVEDVWKIGVSVEGD…
PgUGT16	MANKHNYDQIGSKQAELAVVMVPFIAQGHLNQLLKLSGLISAYGIPVHFVGTTTHSHQAKLRVHIPEILNDPNIHFHEFEIPYFISPPPDPNAPSKFPSH LQPSFDACLHLREPVAKLLLTLSLAARRVVVIHDSAITSVVQDVVSIPNAEAYLFRPLSAFYFYWKILRNPFEIEPELCKYVPSLEGCASLEFEKFAKIQ GSHQTFHSGILYDSSPVVEGKYIDFLTKEESGKKIKHWGIGPFNPVEIPCENDPGTRHKSLEWLDKQDAHSVVYVSFGTTICLTDEQIQELAIGLEKSEQ KFLWVLRDADKGDVFGDEVRRIRLPKGYEERVEGKGMIARDWVPQMDILGHPSTGGFISHCGWNSCMESISMGVPVATWPMHSDQPRNAVLMTKVL…
PgUGT17	MGFVPAASKSHHVVCVPFPAQGHINPMFKLAMLLHHRGFHITFVNTEYNHRRLLKSRGPNALDSLPDFRFETIPDGLPQTEADATQDIPSLFHSTRHNCL SPFRELLQKLNQSYTLLDIPPVSCIIADSIMTFSVIAAEEIGVPSAILRTSTATCFMLNRYYRYLIEKGFLPLKDVSYITNGYLDTLIDWIPGIKNLRLK DLPSFTRSTKRNDPIIEFIIEETDRASKASVIIFNTFDALEQGVLDVLSSMYSRIYCIGPLHSLINQLPVNSDLKSIGSNLWKEETECLEWLNTKQANSV LYVNYGSITVLTSRQLLEFAWGLANSKQNFLWIIRPDLVVGDTAVLPPEFLEETKDRGLIAEWCSQEQVLNHPSVGGFLTHCGWNSMIESLSSGVP…
PgUGT18	MEAPHVVMIPYPAQGHIKPMFMLAELFSQADFKVTFINTDHTHARFLNQINQSSFCARFPNFKFYSITDGLPADHPRSGPAAAELLYSTSTACKPEFKQL LTNISQENGKWDPPTCIISDGIMSFAIEVGEEFDIPVITFRTYNAACTWVYFFLQKLIDAGEVPVQGEDEDLDRAITVIPGLETVLRRRDLPSICRFEPD HPFIQFFVGQTSKMSRASALILNTFDDLEGPMVSQLHSIFPKIYTIGPLHDLMKSRADSPWSGSSNGSLSQQDRTCITWLDSQPSKSVTFVSFGSLVVLS HDQLMEFWHGLVNSKKPFLWVIRADLISENNKMGEVPPELMKETSERGCIASWVPQEEVLSHPAVGAFLTHSGWNSTLESICAGVPMICWPIITDQ…
PgUGT19	MDSSATLEKKAHAVCIPYPAQGHINPMLKLAKLLHSKGFHITFVHTEFNHQRLLKSRGPDSLAGLPSFRFETIPDGLPPSDLNATQDVPSLCESTSKTCL APFKSLLAKLNDTSSSNVPPVSCIVSDGIMTFTLDAAQELEIPDVLFWTPSACGFLAYAHYHTLIQEGFFPLKDVSYLTNGYLDTVVDCIPGLRKGIRLK DIPTFIRSTNPNEFLVHFGVSETQRGKNASAIILNTFEELESDVLNVLSSIYPRVYSIGPLNIFTSQIDDNNWNMIGSNLWKEEPKCLEWLDSKEANSVV YVNFGSITVMTPEQLVEFSWGLANSKQAFLFIIRPDLVSGDSAILPPEFIELTKERSFLAGWCPQEKVLGHPAVGGFLTHSGWNSTLESISSGVPM…
PgUGT20	MAPNHNTHCLILPFPAQGHINPMLHFSKRLQHKGIKPTLLTTQFMFNTTIHKLSDSILLDTISDGYDDGGLGSAESFDAYMTSFKEVGSKTLADLIEKRR GLGCPDVCVIYDPSIPWVLDVAKGYGLVAAAFSTQSCAVATLYYHVYHGELQVPLTQSEIFVPGLPALKPADVSSFLYAPASYPAFFDLVVNQFSNLDKA DWFLCNTFYKLEEEAVDLMANRFPFRAIGPTVPSFYLDGRIQEDKDYGISVHMSSTSACLKWLNQQQKNSVVYVSFGSLAELGIEQMEELASGLKESSTN YLWVVRASEQSKIPDNFLEETSDKGLVVSWCPQLEVLAHDAIGCFVTHCGWNSTLEALSLGVPMVAMPQWTDQNTNAKYVVDVWKTGVQTQPDEIG…
PgUGT21	MGRRPHVLVVPFPAQGHVRPLMKLSNRIADNGIKVTFVNTEVIHAQIMGSMQEEHKAEGLLDLVSIWDGLESEDERTDAVKFLDGLRKVVPGQLMDLINK INCSDENEQISCVIADLSIGWTLEVAKKLGVKEVAVWPAGPACLSLLLHIPELIEAGVIDENGTAMKNELIRLSEDIPAWTASDFLWSCPGDLKLQKVFF ECGLIVKQTIESCSWLLCNTCYEFDASSCDMIPNIKPIGPLLSSTYPCPSTGSLQLEDSTCLSWLDKQLKSSVIYIAFGSTTIFSEQQFHELALALEFSG QPFLWVVRGDLMNGSPAEFPEGFTVRVANRGKIVKWAPQEKVLAHPSIAGFLSHCGWNSTIEGVSMGVPFLCWPYFGDQFQNKNYICDLWKVGLKL…
PgUGT22	MGSIGAMEKPHAVCIPYPAQGHINPMMKLAKLLHHKGFHISFVNTEYNHKRLLKSRGPSSLDGLPDFRFYTIPDGLPPTDADATQDITSLCQSTPIHCLA PFCELISKLNDSSSEVPPVSCIVSDGVMSFTLKAAERFGLPEVLFWTTSACGFLAYMQYRALVDRGLTPLKDLSYVTNGYLDTALDWVPGMKDIQLKDFP TFIRTTDINDIMLNFVLTETAAVPRASALILNTFDSLEHDVLVAISALHPRTFTIGPLHLMLNRIQDDTLKSIGSNLWKEETDCIDWLDTKEPNSVVYVN FGSITVMTKEQLTEFAWGLANSGKDFLWIVRPDIVVGDTAMLPPEFVVETKDRGMLASWCPQEQVLNHAAIGGFLTHSGWNSTIESIAGGVPVICW…
PgUGT23	MAPNHNTHCLILPFPAQGHINPMLHFSKRLQYKGIKPTLVTTQFMFNTTIHKLSHSILLETISDGYDNGGYGSAESIEAYVTSFKQIGSKTLAVLIEKRR GLGCRDVCIIYDTALPWVLDVAKEYGLVAAAFSTQSCAVATLYYHVYHGLLQVPLMQSEIIVPGLPALKPVDMPSFIYAPESYPAFFYGVVNQFSNLDKA DWVLCNTFYKLEEEAVDLMANRFPFKAIGPTVPSFYLDGRIQEDKDYGISVHMPSTSACLKWLNQQQKNSVVYVSFGSLAELGIEQMEELASGLKEGPTN YLWVVRASEQSMIPEKFLEETPGKGLVVSWCPQLEVLAHDAIGCFVTHCGWNSTLEALSLGVPMVAMPQWTDQNTNAKYVVDVWKTGVQAQPDETG…
PgUGT24	MANQHYHDQIGSKQAEIVMVMVPFTGQGHLNQLLRFSRLISAYGIPIHFVATTTHSRQAKLGIHGCEVFTDPNVHFHEFPTPHFICPPPDPTATIKFPTH TLPSMHASLHLREPVAKLLRALSLTARRLVVVYDMLITTVVQDVVSIPNAEAYMFRSLNAFCFYMKILRNPLEVEPDIPKSAWSLEGCFSPEFVEFFTVQ EAHQTFHSGILYDSSRLVEGKYLDFLTKEESCDKLKHWGLGPFCPVEIHNENDSDSRHESLKWLDKQDENSVIFVSFGTTTCISDEQIRELAIGLEESGQ KFLWVLTKADRGNVCGGVEGYELPKGYEERVEGKGLILKDWVPQLEILGHPSTGGFMSHCGWNSIMESITMGVPVATWPMHSDQPKNAVLITMKLE…
PgUGT25	MGSQPLVHVFLVSFPAQGHVNPLLRLGKLIASKGLLVTFSTTESIGLQMRKANNVSSEPTPVGNGMIRFEFFHDGWAADEPKRQDLDLYLPQLELAGKEA VTNIIKSHEQEIGGQGPVMCLINNPFIPWVSDVAESLSIPSAMLWVQSCACFSAYFHYYHSLVTFPSETQPEIDVQLPNMPLLKHDEIPSFLHPTTPYAV LRRAILGQFKNLSKPFCILMETFQELEPDEINYMKGLCPIKPIGPLFINPKLNLSPISGDFLKADDCMEWLDSKNPSSVVYISFGSVVRLKQEQINEIAH GLLSSGVSFLWVMKQVHKDSGFEPLVLPDGFLEKASERGMVVQWSPQAQVLAHPSVACFVTHCGWNSTMEALSSGVPVVAFPQWGDQVTDAKYLVD…
PgUGT26	MAQRKENIVMFPFMAQGHIIPFMALALKLEQEKGYQINFINTPLNIKKLQSSLPPYSSIRLLEIPFNSSDYGLPPNTESTETLPPLLILCLLEASRSLKP AFRQLLSTLVDEQRGQLPLCVISDMFFGWSAEVAHEFGVFHAIFNAGGGYGMAVYHSTWLNLPHTKATSSGEISLPGFPKNQRFHLTDLAEELRAHSEPW LFGQNMLKEWGDSDGMLLNTIEELDHIGLTYFREQFRCPICPIGPILSIGGNNSSNGKETNAMSSICMTWLNTKAKGSVVYVAFGSQHVPSVSQTKQLAR ALDDSGKNFIWVFRPTTSTQTANESLDEMEWLPKGFEERIQESKRGLIVKEWAPQKEILSHESIGAFVSHCGWNSVLEALSNGVPMISWPIAGDQP…
PgUGT27	MGHLHVLFFPFMAHGHMIPILDMAKLFASRGVKTTIITTPLNALVFERAIQRTKHLGIQISLQIIKFPAVEAGLPEGCENADQVTSDDLIPNFFRATSML QEPLERILQESRPNCLIADMFFPWSNDVAAKFNIPRLVFHGQSSFALCASHSLRVYKPFKNITSDSEPFILPNLPHEIKLIRTQLAPREREEPATLTDLA KLMISIVEANVSSYGVIFNSFYELEPDYADHYRKVLHKRIWHVGPVSLCNRNFEDKSDRGKKAAIDQQECLKWLDSKKPNSVIYVCFGSVTSFTSSQLYE IAIALEASGQDFIWVIRKEENVEEDEERLPEGFEERVKGKGLIIKGWAPQVLILDHEAVGGFVTHCGWNSTLEGVCAGVPMVTWPFFADQFYNEKL…
PgUGT28	MRPKGFSYRQGAAKLTMKPHAVCVPFPAQGHIGPMLKLAKLLHVNGFSITFINTDFNHDRLVRAQGPNSVKGLADFQFKSIPDGLPPPSNPDSTQDIPSL CDSVQRNCLVPFLNLIKSQQVTGLAKPTCIVSDGVMSFTLEAAEELGIPEVVFFTTSACGFMGYLHYAQLVARGYVPFKDESWFTNGYLETEIDWVPGMK GIRLKDFPSFIRTMDANDIMLNYNIVQTRNASRARGIILNTYDELEEEVLEAIRSKFDHVYTIGPLHLLEKEFPESELNSIGSSLWEESDECVKWLDQRE EKSVIYINFGSITVMSNEQLREFAWGLANSKHYFLWIIRPDIVSGDQSAVLPEEFVETTKGRGMLTGWCPQGKVLAHSSVGGFLTHCGWNSTLEAL…
PgUGT29	MGNMGHLHVLFFPFMAHGHMIPVLDMAKLFASRGVKTTIITTPLNALVFQRAIERTKHLGIQISLQIIKFPAVEAGLPEGCENADQVTSDDLIPNFFRAS SMLQEPLEHILQESRPNCLIADMFFPWSNAVAAKFNIPRLVFHGTSSFALCAAHSLRVYKPFKNISSDSEPFILPNLPHEIKLIRTQLAPDEREEPATLT DFAKFITTVREADVSSYGVIFNSFYELEPDYADHYRKVLNRRIWHVGPVSLCNRNFEDKSHRGKKAAIDQQECLKWLDSKKPNSVIYVCFGSVTNFASSQ LYEIAIALEASGQDFIWVIRKVKNVEEDEEWLPEGFEERVKGKGLIIKGWAPQVLILDHEAVGGFVTHCGWNSTLEGVCAGVPMVTWPFFADQFYN…
PgUGT30	MNNHHFLLISLPAQGHINPTLQLAKNLTRSGAAHVTFSTTVYGLRQLQLQPQPLPSLSGLSYASFSDGYDDDNSRTKSPGYLAELKLVGSQNLTNLLLTL SAEGPPVTFLVYTILLPWVAEVAREMHLPSAFLAIQSATSFSIYHRFFNSNDGIHTSNKNIDPLISIELPGLPSLTCHDIPSFLLPNKPFHSVMIPIMQE HIQTLEQDPNPCVLANTFDALEHSSIKSIPNVKFISIGPLLPSSFSDGKDRSDNSFGCDLFKTSTEIKYLQWLDSKPHRSVIYVSFGSLVVLQKRQKEEL LEGLVESGRPFLWVIRDYENDREEAEGFEGKMENGLIVPWCSQVEVLCHPAIGCFVTHCGWNSMLESIVAGVAMVGCPHFSDQTTNAKMVEDVWGN…
PgUGT31	MLRIRQQDIWAIAEPFFLSIKLLLCQNFSQRILMDQAAVPPHVLIFPFPLQGHVNSMLKLAELFCLAGLKVTFLISSQTHTRLFRYTNVQSRFSSYPAFQ FKTLPNSLDEEGSSNQDTFIRLYDSLQIIGKPFLRKLLVENRMSTEDSSPLTCVIVDGIMGSALDAIDAGEVTGIPIIYFRTVSACSFWSYFCIPQPIQA GEIPFIGKDMDESIVNVTGMEGFLRCRDLPSFCRVSDLSGHGFQVLLDETRQATHAHGLILNTFDDLEGPILSHICTRCPNLYTIGPLHAHLKTRLASNA TATLTTSNSLWEEDKSCIGWLNEQPLKSVVYVSFGSITTLTREQVIEFWYGLVNSGKRFLWVIRPDSIVGKDGESQVPAELEECTKIRGFMVGWAP…
PgUGT32	MAIQRDTLLPVAPKKGKRLILFPAPMQGHISPMLHLANLLHSKGFSITIIYTNFNAPNISNYPQFTFRAIDDGLPSNIKDAVPNIIDLPILLRNCINPFR DCLAQLLTENIGSEETIPCLIADALWPYTSVVAEKFELPMIVLWTEMLSTALVEDTLPVFRNKGYFDLTHQGYELEASVPEYPMLKFKDIDRIMAHHPKV LYEIMTNMINEMKGASGIIWNACKELELPEVPKIYQHFPNKHFFVGPIHKYDPSFSISLLEQDPSVIPWLDSQVPNSVVYVSFGSMPHIGEAEFLEMAWG LANSMQPFLWVIRPGSVNGSKWIELLPDGFIDNLGGRGHIVKWAPQLQVLAHPATAVFLTHNGWNSTVESISEGVPMICSIGILDQPINSRYVSGV…
PgUGT33	MEYIQGVYLNIDNDLDAGIKSVPGTESFLRRRDLSSFCRAKDISNPTTQLVLKEARQIPRARGLILNTFDDLDALVLTHMRGLCPNIYSLGPIHTIHKSV LKVETPPPAATATSNSLWAEERSCLSWLDTQSAKSVIFVSIGSQATMTLDQLMEIWHGLVNSGKPFLWVRRPGSVNGDYEESRIPVELLEATKERGWIVG WAPQEEVLAHPAIGGFFTHSGWNSTLESIVEGVPMICWPYFVDQQVNSRFISEVWRIGLDMKDSCDRAIVEKMVRDLLDLKRDEFTKFADTLLKLAAQSV TPGGSSISNLVRLVEDIRSMSLQAKCVQSL
PgUGT34	MAIQNGTRLPVAAPKKGKRLILFPAPMQGHISPMLHLANLLHSRGFSITIIYTNFNSPNISNYPQFTFRAIDDGLPPSIKDAVPNIVDLPILTHNCIEPF RDCLAQLLTENIGSDEPIPCLIADALWSYTHVISEKFDIPLILLWTESLSTSLVESSLPIFRDRGYFDLTHQVSEASVPEYPMLKLKDIDKILAHHPEAL YAIMTNMINGMKGASGIIWNACKELELPEVSKINKEFPVKNFLIGPIHKYNPSFSSSLVAQDPSVIPWLDFQADKSVVYVSFGSMPHIGEAEFLEMAWGL ANCMQPFLWVVRPGSVSGSKWIESLPDGFLDNLGGRGHIVKWAPQLQVLAHPATAVFLTHNGWNSTVESICEGVPMICSHGIMDQPINSRYVSGVW…
PgUGT35	MTASVAHFVIFPFMSQGHTIPLLYLARLLSQRGITVTIFTTPSNYSSFGDTLQNDAISIVVLPFPQNIPSVPPGVEITDKLPSMSSFIQFVNATKLIQPQ FEAALQDLKYVSCIISDGFLPWTQESAAKLGIPRLVFYGTNNFSMTMCNIMAQERPHALVSSEDETFSVPNFPKFKLTVNDFEPPFSELEPKGPALDFIL EQQISMSKSHGLVVNSFYELEPSLTDYWNQKFGPKAWCIGPLCLAKLPTSQKLQKPIWIRWLDIKLAANEPVLYVAFGSQAEASEEQLREIAIGLEQSEV SFLWVLKSKHLEFLDGFEERVEGRGMVVKEWVDQMDVLQHESIRGFLSHCGWNSMSESICAGVPVLALPLMAEQHLNARMVVEDIGAGLRLWPRNM…
PgUGT36	MIHATHWEFIRWVKEKEAMVFNMETFEWSFDMPFSCLVSFRRIYSDISLLASVAFSHYWNYVDGSTTSSNNEDDDDDGDVDRDEEESSLKYFFFLLLLLL ECSSIGIHLCQKAMTAVETGVGTEPTVEVVVSFEDEAVIGDVRTEVIEVFLSRAIGKEIEVEFWGEMANVDPAIGAVGIKIRLLGNGREEEGESLEAATI MASDKQTITDLPPHVLIFPVPALSHTNTMLNLAELLCLASIDITFIISDFNHTRLLQHSTIHSRFLNYPAFRFETISDGLPDDHPRAGDRVLEMFSSLMN VTGPLFKKMMVDRNYFGSATRRQVTCIIADGLLSFAGEFAEQKGIPLIYFRLISGCAIWACYCFEELIQADEIPVKGNGMDLLVKSVPGMEGFLRR…
PgUGT37	MVLQVQPPHILLVTFPAQGHINPSLQFASRLLQLGVQVTFATSVSAHRRMNKTTGIPVGLNFTAFSDGYDDGFKPTDDPQHYWSEIRTHGSQGLKDIILA SSTEGRPVTCLVYSLLIPWAAQVAREIHLPSALLWIQPAAVFDIYYYYFHGYKEVIETGSNDPSCFVELPGLPPLKSRDLPSFLLPSSPITYRFALHSFK EQMDVLDVESKPMVLVNTFDTLEAEALKAVNQLNLIAIGPLIPPASDSTSFRVDLFQKSRNYIEWLNSKEEGSVVYVSFGSILVLPKKQMEEIARGLLAS SRPFLWVVRQKEGGGEEDKEEDKLSCMEELEQQGMIVPWCSQLEVLSHPSLGCFVTHCGWNSTLESLIYGVPVVAFPQWTDQGTNAKLIEDVWRTG…
PgUGT38	MERVKTYKAHVVVLAYHGQGHINPIVQFSKRLASKGIKITVTTTLTTMKTMQLTSDSITFEHIYDDQTEGGVAGPGGFKGFLDRFEASGSRNLTELIGKH ENSEYPVTCLVYDANIPWASNIAKQLRIPGAAFCTQSCAAIAGYYPMHCEVSGETLPLPALSIPGLPQPCLPHLPSLGANTGRYPPIILHILSQFNNIEK ADWVLFNSFDRLEEEVLKWMSNFWPVKTIGPCVPSVYLDNRVKNDKDYGFNIYKPNNDACMEWLNSREKGSVVYVSVGSVTSLSAEQMAEMADALKQNRD WFLWVVKPTEENNLPVSFIEETVREKGLVVNWCSQLEVLAHNAVGCFVSHCGWNSTIEALSFGVPVVAVPQFLDQVTNAYYLEQVWGVGIKANAAD…
PgUGT39	MDMEDAVVLYPSPGIGHLVSMVELGKLILTHKPSLSVIVLIVNPPYETGATAPYIDRVSATTPSITFHHLPIVTPPPNSSFDFLELSFEIPRLQNPNFHT TLLKLSQTSSVKAVVLDFFCNAAFQVSTSLNIPTYYFFTSGASGLANFLYLPTLHETMTKSIKDINDYIDFPGMPRIYSLDMPEALFDRNTNAYNHFLST ASNMRKCAGLLTNTFDAFEPRAIKAILEGACVPNGPPTPPFFGIGPLIASDDDRSSRSEHECLSWLNSQPSQSVVFLCFGSMGLFSEPQLKEMAIGLESS GCRFLWVVRNPPPKDKTKRILAPTEPDLDALLPKGFLERTKDKGLVVKSWAPQVDILSHESVGGFVTHCGWNSVLEAVLAGVPMLAWPLYAEQRMN…
PgUGT40	MTPEQLVEFSWGLANSKQTFLWIIRPDLVSGDSAILPTEFMELTKERSFLAGWCPQEKVLGHPAVGGFLTHGGWNSTLESISSGVPMIFWPFFGEQQINC WYSCNQWGIGMEIDNNVKRDEVERLVRELMMEEKGKEMRKKILDWKRKAEEAITSKSGSSSIGLESLINQVLLSA
PgUGT41	MGSQGAEPLTHIFLITFHGQGHVNPLLRLGKILASKGLLVTFSASEIVGEQIKASNKSITNDPTPIGDGFIRFEFFSDGLGRTDEDNFKRLDSDFFIPHL AVAGKKSVFDILKNHELQDRPVACLINNPFIPWVSDLAEELSIPSAVLWVQSCASFSSYYHYYNNLVPFPTENEPEIDIQLPNMPLLKHDEIPGFLLPSS PYGFLRRAILGQFKVISKPFCILVETFQELEDDVINYLSTLCRIKPIGPLFLNPNVPNGSSIRGDFIKAEDSCIDWLNTKPDSSVVYISFGSIVYINQEQ ITEIARGLADSGLSFLWAFKKPGKDLGMAPVSLPDGFLEEISDRGKVVEWCSQDKVLGHPAVSCFMSHCGWNSTIEALAMGVPVAAFPIWGDQVTD…
PgUGT42	MEAEKAAYKAHIVAVLFPHQGHINAIVQFCKRLASKGGIKITITTTGHSHTNKFHLPSPSISFQQIFQGEREGSARGYKDFLERFEAIGSLNLTQLIRQH QNSGYPVKCLIYDANMPWAFMVAKQFGLPCAAFFTQSCTAIASYYPMFSQLSGGNPALPPAAFPVAGLPQPRILSVPDLGPNTGPFSPIILQQLSYYTNI DKADWVLFNSFDKLEKEVVKWMSHVWAVRTIGPCLPSFYLDKRIEDDGNYCFNLYTPNNDACTKWLDSKPVGSVVYVSFGSVAGLSAKQVEELAGALKGN SNAFLWAVRPDEESKLPVNFVEETSEKGLVVSWCSQLVVLAHHAMGCFVSHCGWSSTVEAVSCGVPIVAVPQFMDQMTNAHFIEKVWGVGVEAEAD…
PgUGT43	MKNAELVFIPSPGVGHLVSAVETAKLLIARDERLSITVLVMKLPFDTKLNAFTRSVSSDSSSSRLRFVDLPYDESKSNLISPHTFLSALIDSHKLNVKNI AAEIAESDSTTRLAGFVVDMFCVSMIDVANELGVPSYVYFTCSAATLGLMFHLQVLRDDHNWDITEYKGSDAELAIPSFVNPVPAKFLPSVVLDKEGGST MFLDLACRFREIKGIIINTFLELEPYAIESLTNNDTIPPIYPVGPMLNLKSDYGENEEANMILKWLDDQPLSSVVFLCFGSMGSFDENQIKEIAHALERS GHRFLWSLRRSPPKGKIELPSDYSNPEEVLPDGFLERTAGTGKVIGWAPQVEVLSHPSVGGFVSHCGWNSTLESVWCGVPVATWPMYAEQQTNAFE…
PgUGT44	MDMEDAVVLYPSPGIGHLVSMVELGKLILTHKPSLSVIVLIVNPPYETGATAPYIDRVSATTPSITFHHLPIVTPPPNSSFDFLELSFEIPRLQNPNFHT TLLKLSQTSSVKAVVLDFFCNAAFQVSTSLNIPTYYFFTSGASGLANFLYLPTLHETITKSIKDINDYIDFPGMPRIYSLDLPEALFDRNTNAYNHLIST ASNMRKCAGLLTNTFDAFEPRAIKAIQEGACVPNGPPTPPFFGIGPLIASDDDRSSRSEHECLSWLNSQPSQSVVFLCFGSMGLFSEPQLKEMAIGLESS GCRFLWVVRNPPPKDKTKRILAPTEPDLDALLPEGFLERTKDKGLVVKSWAPQVDILSHESVGGFVTHCGWNSVLEAVLAGVPMLAWPLYAEQRKN…
PgUGT45	MNQDQLHIFFFPLMAHGHMLPMLDTAKLFASRGVKATIITTPGNASVFNKANNISLLIIKFPGTEVGLPEGCECFDKVTSPEMVPKFGRATLKLQKSVEQ LLQEFRPNCLVADAFFPWATNVAAKFNIPRLVFHVTCIFSQCIARSFIVNKPFKNAISDVEPFTIPNLPHEIKFTKLQIDVNELVEEETGFTMFLNQKNE SELSSYGVIFNSCYELEPDYADHFRNVLKRNKTWLLGPVSLCNREVEDKAQRGKKSDIDEHECLKWLDSKKPNSVIYVCFGSHTNFAYGQLKEIASGIEA SEQDFIWVVRKGASEEWLPEGFEERMKGKGLIISGWAPQVLILDHEAIGGFVTHCGWNSVLEGVSAGVPMVTCPFFAEQFYNEKLVTDVLRTGVSA…
PgUGT46	MNPHVLVFPLPLQGPINCKLKLAELLSLAGFHVTFLNTNHLHRLLLRHTDVKTRFAHYPNFTFETLSDGLPEDHKRSGDGIIEMMESMETVTKPLFKEYL TAHGGRRCESATPVTCVVADGIFSWVLDVTEEIGIPLISFDTISPCALWTYMCLPKLIETGELPFKGNDLDARITCVPGMESFLRRRDLPDFCRGDNLAD PSIQIYLNEVQHLPRAQGLIINTFEELDGPILSRIRNVCPNLYSIGPLHAHFKTRLVKTTKSSSSSSSLSLASSSNSLWKEDKTCLTWLDKQPPRSVIYV SIGSLASMTSDQYLEFWHGLMASEKRFLWVIRPGSITGWKEVEYQIPTDTKERGFIVRWAPQEEVLAHGAIGGFLTHGGWNSTLESIVEGVPMICW…
PgUGT47	MTITGAGVNILVFPYPAQGHMIPLLDLTHQLAIRGLTITILVTPRNLPLLNPLLASHPSINTLVLPMPSHPLIPPGVENVKDLPAGGFAAMMQAISKLHD PLLTWFQNHPSPPVAIVSDMFLGWTHHLACQLGIRRFVFAPSGTIAMSVLYSLWRDLPKRDDPNKPNVAISFSRIPNSPVYPWWQLSPIYRSFVEGGPLS EFLKDEFCANMASWGLVINSFTEFEGVYLDHLKEVLGHDRVWAVGPLLPPADDKAWKAQRGGTSSVVAGEILSWLDACKDQTVVYVCFGSQAVLRNQQME ELALGLEKSSAKFIWSVKEPTVGHVGGEYGKIPSGFEDRVAGRGLVLREWAPQVAILSHRAVGAFLTHCGANSVLESVVAGVPMLAWPMSADQFSN…
PgUGT48	MANDDNNHGQNGLNQHEVVVVMVPFPAQGHLNQLLHLSRLISAYNIPIHFIGTTTHSRQAKLRVHGWDPTTDPNIHFHEFPTPSFPSPPPNPNATVKFPA HLQPSFEISSLYLREPVAKLISTLSPTAKRIVIIHDSMMNSVIQDYVSIRNAEAYNFHSISAFSVFYFLWEAAGRPFAVDDNLVEELPSFDDCFTSEFLE YVNAELGCQKLSSGILIDTCKLLEDKYLDLLARQEISGDVKQWAIGPFNPVEISDDKHPDERHTCLKWLDKQENNSVIYVSFGTTTSFTDEQIQEIAIGL EESEQKFIWVVRDADKGNIFNEDVRRVELPKGFEARVEGRGLVVRDWAPQLEILGHPSTGGFMSHCGWNSCTESITMGVPIATWPMHSDQPWNALI…
PgUGT49	MKNAELVFIPSPGVGHLFSAVETAKLLIDRDDRLSITVLAIKLPFDSKLNAFTRSVSPDSSSSRLRFVDLPYDESKSNLISPHTFLSALIDSHKLNVKNI AAEIAESDSTTRLAGFVVDMFCASMIDVANELGVPSYVYFTSGAAALGLMFHLQVLRDDHNWDITEYKGSDAELAIPSFVNPVPAKFLPSAVLDKEGGST MFLDLACRFREIKGIIINTFLELEPFAIESLTNDDAIPPIYPVGPMLNLKSDYGENEEANMILKWLDDQPLSSVVFLCFGSMGSFDENQIKEIALALERS GHRFLWSLRRSPPKGKIELPSDYSNPEEVLPDGFLERTAGTGKVIGWAPQVEVLSHPSVGGFVSHCGWNSTLESVWCGVPVATWPMYAEQQTNAFE…
PgUGT50	MTDQHLIEFAWGLANSKHPFLWIVRPDVIMGDFMTLLKGFWEETKDRGLIVSWCAQDQVLAHPSVGAFLTHCGWNSTIETVSEGVPTIGWPFFADQQTNN RYLCTEWGMGMEINQDVKREEVEELVKEMLVGEKGKEKKRKAKEWKRKAKEATDVGGSSYANFDRFIKEALQHHA
PgUGT51	MVDMAKLLAQRGVTVTIVTTPLNVIRFRPTLDRAIELGHPIRFLELPFPYAESGMPEGCESADVVPNMHLSKNFYLAATLLQNSLEQRFDEIKPSPSCII SDKYMLWTVETAKKFQVPRIIFDVMSCFTRLCAHSLQVSKVYESFSSSESFVVPSFPDRVEFTRAQLPTEFNPGSVYDMSIHENVRKAELEAFGVVINSF EELEQNYVDEYKKLKGGNVWCVGPLSLCNKENSEKAQRGNKATIEESELVNWLDSWEPGSVVYACLGSISRVLPAQLIELALGLEASNRPFIWVMRASDG IKEVEEWMVEDGFEERTKGRALLIRGWAPQVLILSHPAIGGFLTHCGWNSTLEGVCAGVPMITWPLFSDQFFNEKLVVQVLKIGASVGAQVVVHWG…
PgUGT52	MEKLELIFVPSPLMGHVGQLVELAKVILDRFDHLSISVLVMKLPTDPIGTSYTESISSSPSASNRIRFHYLPPQNPNPDWSNMTAGNLADLIIELHKPDV RDIVRQLMDESSPSRLAAFVVDMFCTSMIDVGKEFGVPTFVFFTSNAAFLGLMLHFQTLHDEQGKDVSELQNSVTELVIPSYATPVTPSVLPLVLIDKRY WSNRFLRYSRKYREAKGIIVNTFFELESHALGSYDAQTPPVYPVGPMLNNAQPVAPNNKILRWLDCQPESSVVFLCFGSMGCFNAHQVREIATALERSGC RFLWSLRKPPAAAMKAFPVEYEDPGEILPDGFLERTAEIGKVIGWAPQQAVLSHNAVGGFVSHCGWNSILESIRCGVPIATWPLYAEQQIDAFQLV…
PgUGT53	MASDENNHGQNGLNQHEVVVVMVPFPAQGHLNQLLHLSRLISAYDIPVHFVGTKTHSCQAKLRVHGWDPTIAPNIHFHEFPTPSFPTPPPNPNTTVKFPA HLQPSFEISSHYLREPVAKLISSLSPTAKRIVIIHDSMMSSVIQEIVSIRNAEAYNFHSISAFSIFFFFWEAAGRPFAIEDNLLDELPSFNDCFTPEFLE YVNSELGGQKFDSGILIDTCKLLEDKYLDLLARQEISGDVKQWAIGPFNPVEISHDKHPDQRHKCLKWLDKQENNSVIYVSFGTTTSFTDEQIQEIAIGL EESKQKFIWVVRDADKGDVFNGEVRRIELPEGFEARVEGRGLLVRDWAPQLEILGHPSTGGFMSHCGWNSSMESITMGVPIATWPMHSDQPWNALI…
PgUGT54	METGERLKNIKLQPKEYPGNQLLIYYTTSLPSFKISLSLTLYVYTMKEAIVLYPSPIAGHLVSMVELGKLLLTHRPSLSVIILITTAPYETTSDTPFINR IYSTNPSITFNHLPAVSFPPNTSPKFIDQLYEIPRILNPNFHTTLRTLSQNSSVKSVVLDFFCNAAFEISTSLGIPTYYFYTSSASGLAELLYLPTLDET IPKNIKDIDDYVEIPGLPPIYSLDMPEPLFEKDTYTYANFISTGNNMRKCAGLLANTFKAFEPRAVKAVTEGACDPNGSTPPFYSIGPLIASDDRSSRNE HECLNWLDSQPSRSVVFLCFGSMGLFSQQQLRDMAIGLENSGHRFLWVVRNPPTEENTKSILASTEPDLYALLSEGFLERTKDKGLVVKSWAPQVD…
PgUGT55	MVVLLGFGCDPWSISKSSTTMATHVSTIPSLCLSSSLLLNSFSLSQTHTHKLDMASDGENKQTVHVLLVAFAAQGHINPMLRLGKRLASKGLDVTLATTE RARELHPSTTSIGGIHLEFFSDGLPLDYPRTSNMDYFMDSIIKFGPPNLTTLIQNHPKKFSCIINNPFVSWVADVAAELRIPCAMLWIQPCTLYAIYYRF YNKLNSFPTVIDPDMSVELPGLPLLLTEDLPTFVLPSNPFRSFADMLDDVFRNMNKLKWVLGNSFQELEKDVIESMNEAHPIRPVGPLVPSVLFGKEDEL DCGVNLYKSEHTCIDWLNKQQPSSVIYISFGSVLHLTEKETESIALGLKKTKRPFLWVIKPDHRSGKEGEKKEPFGFMEEIKDQGLVVKWSPQTQV…
PgUGT56	MKYNTKNKAKIILLIPYPAQGHVTPMLKLASTLSTHGFAPVVVTPEFIHHRIAPSIDPATGISCISIPDGLDETTPRDFFSIEMAMENNMPAHLQNVVQK LRDCGGSSGGGVECMIVDLLASWAINVADRCGVKVAGFWPAMLATYRLIAAIPEMVSLGIISETGIPQHQGPIYLGSNQPTLSTEDLPWLIGSSASRSSR FKFWVKTVDRTRTLPWLLVNTFPEESRLDNKSQNEYPRIFPIGPLGKLTKTKSPSLWEEDASCLDWLDKQSDGSVIYISFGSWVSPIGEGKVKSLAMALE ALGRPFIWVLGPKWREGLSVGYLERVGNKVQGKVVSWAPQMEVLQHKAVGCYLTHCGWNSTLEAIQCKKRLLCYPIAGDQFVNCTYIARIWQIGIK…
PgUGT57	MEPPRDHVILLPLMAQGHLIPFLALAKQLQQRTNFTITIVNTSVNINYLRSTIATHPPPQSQSPINLISLPFQSTDYGLPPGSENTEGLSLNQVIKLFHA STSLEPPFRRFLADMIAANAGRPPVCIISDVFMGWANNVAKSFHIVNLAFSTGGAYGTAAYVSIWKHLPHRTTDGVLDQFSIPGFPESSRFELSHLHQFL RAADGTDEWSRFFQPQLSLSLQSSGMLCNTVKEIEPLGLQALGNCSNIPIWCIGPLLPSTMMGSSRTNSGLIEQRTGRVPGISPQKCIEWLDKYPQGTVL FISFGSQNSISRTQMMALAQGLEDSRKPFIWAIRPPVGFDPKGEFKPEWLPPGFEERSQGLLIHKWAPQLEILCHRSTGAFLSHCGWNSVVESLSQ…
PgUGT58	MSSPLSHCPNGLQQQPLHAVIVVMVPFFAQGHLNQLLHLSRLISAYDVSVHFVGTTTHNRQAKLRLHGWDPLSVSNIHFHEFPTPYFPSPPPNPNATIKF PSHLQPSFEASSQLREPVAGLLAKLSSETRRLVVIHDSLMGSVVQDFLSLPNAESYTFYSVSAFAIFLFLWESMGKPFHFELPEIKLNDIPTLDGCLTSE FKEFVSKQHEYTKYNSGHIYNTCRVIESPLLNLLAKEEISRRKKLWALGPFNPVDRNLESRQLNDCQVRTEQNLVKRHKCLEWLDKQGLNSVIFVSFGTT TSLSDEQIKELAIGLEKSEVKFIWVLREADKGDVFGNENREVELPKRYEERLKGRGMVVREWAPQLEILGHTSTGGFMSHCGWNSCMESITMGVPI…
PgUGT59	MDSRSNPITILMFPWLAHGHISPFLELAKKLTTRNFKIFLCSTPVNLVPIKAKLDQKFSHSIHFVNLELPSLPSLPPNYHTTNGLPPHLMFTLKKAFDMS SPNFCQILDTLKPDLLIYDLLQPWAPLAAMERNIPAVEFISSSGTMTSLEFHKVRKPLSEFPYSKTIYFRDYELKSQGQNIVKEEDVDYEKEKNRGIHCL EFSSDIVLMKSFNGLEGKYNDYLSSVVGKKIVPVGPLVKASTQEEEDEGADIIEWLDGKAPGSTVFASFGSEYFLSSDDMQEIAHGLEMSGVNFIWVVRF PKGEKISVEEALPEGFFDRVGERGIVVNGWAPQLRILGHPSIGGFVSHCGWNSVMESMKFGVPIIAMPMHLDQPINARLVTEVGSGVEVVRDSEGK…
PgUGT60	MKKVELVFIPAPGISHFVSAAEFAKCLLDRDDRLSITILVIFAPDNQSLAALDTRIRCINIPPAEQLGPPSSSKSIEKLASDYIASNKPLVEQAIMTEIL SDDSVQLSGIVIDLFCTSMIDVAHKFKVPSYLFFTSSAAFLGFMLYLPVHQNKVGSEFDPSDVELIIPSYANPVPTNVVPTFAFDKDGYAAFLYHSTRFQ ETKRFIINSFAELELHAINSIMMTPTPIYPVGPVLDLSVIDKSTGSESKWNDIMTWLDDQPLSSVVFLCFGSRGCFDAPQLEQVAMALEGSGQRFLWSIR RPPPKGTFGLPTEYQNAQEVLPVGFLERTEKRGMVCGWTPQVEVLAHPAIGGFVSHCGWNSILESLWYGVPIVTWPLFAEQQINAFQLVRELGLGV…
PgUGT61	MSEQDMKKAELVFIPGPGAGHIRSTVEIAKLLACRDQRLSITVLVMNHPSDTSTSTYIKSLPEDVTSHMQFIDLPQNEARSKPVSSSPVSLFTDFINSQM DPVRAAVTELISQQESGRLVGFVIDMFCTPMIDVANEFGVPTYVFFTSGAAFLGFKLYIQTLNDYHNLDVTKYKEDPEAELSVPSFVNPVPAKVFPSVLL NKDGCVFVVSVARRLRETKGIIVNTFFELETHAIKSLSNYDNTPPVYAVGPILSLKGNEEKALNSTLHDETMQWLDGQPPSSVVFLCFGSMGSFKEVQVK EIAQALEHSGHRFLWSLRRPPEQEGMMRSPGDYENPGEVLPEGFLERTASMGKVIGWAPQVEVLSHGAVGGFVSHCGWNSTLESLWCGVPMATWPI…
PgUGT62	MNILFVHVDKHGKEALFFHSLYPSLCSSLDCLIESMDEAKLHVAMLSTPGMGHLIPAILLGTRLATHHNLHVTILVITTPNSPPPSQLLTPGLTTLKIIE IPSPDVSDQIDADMKVATVLRIIMREARPSIRSAISFMSPPPDILIGDHFASESWPIADEFGIPKYVYVPSNARYVGLTMYVPVLDKEVKGQYVDLKEPV KIPGCKPVQPDDIIDPMQDRDNQQYREYVQMGIEYRLADGILMNTWEDLESETIDALRNDETLRSVVKMPVYPIGPLHKQPEPASSNNCIIEWLDLQPAE SVLFVSFGSGGVLSDEQVMELAWGLELSQQRFVWVLRPPTGKNKNADASYLSADKGGDGTTPNYLPDGFLERTRGVGLIVQTWAPQVQILNHPSVG…
PgUGT63	MADLQNGKIQAEVVLIMVPFPAQGHLNQLLHLSRLLSSYNLPINFIATTTHIHQAKVRVHGWDPLSATNIRFHEFQTPHFISPPPDPNAPTKFPSHLLPS FEASSHLHEPFVKLLLNLSQSAKRVVVIYDSLMGTIVQDVASVANAEAYVFVPCSAFTIFWNMWERMGRPDLDIRNKEIANEIPSLEGCFCSEAMEFLQS RYTSSMKFHSGSLYDTSKVIEEEYLDLVAKYQESGGDSKPKLWAIGPFNPVKVTTNNRHKCLEWLDEQETNSVIYISFGTTTSLGDVQILEMAKGLEASG VKFIWVLRDADRGDIFDGEVRRVELPKGYEERLKGKGIVERDWVPQSEILEHPATGGFMSHCGWNSCMESITMGVPMAAWPMHSDQPRNAALVTKE…
PgUGT64	MAKKENIVMFPFMAQGHIIPFLALALQIEKKGNYQITIVNTPLNIKNLQTTLPPTSTIRLHEIPFNSSDHGLPPDTENTDSLPSDIVFRLLEASRSLKPG FRKLLSDLIDHGDGSRPLCVIADMFFGWSAEVSHEFGIFHAIFSGSGGFGLACYYSEWMNLHHLESDDLVEFTLPDFPEAGRFHVTQLRTFILKADGKDP WSNFQRGNLPLWVNADGLLFNTVEEFDNMGLMYFRRKLGRPVWAIGPILLSRSNKNSGIRDELFREWLDTKPPGSVLYVSFGSQNTISATQMMQLAKALD ASESNFIWVVRPPLGFDINAEFKAEDWLPEGFIDRVEVQKRGLVVEKWAPQVEILSHKSIGAFLSHCGWNSVLESLSHGVPLIGWPMAAEQYFNAK…
PgUGT65	MEKVELVFIPSPLMGHNGQAVEFAKVLANRYTHLSISILVMKLPIDPIGATSTESLSPSASSSDGEQDLLQFIHLPPPNPILNKSFENVGSLGDLIIEGH KPHVRDFIRQRMISPIGELLPIRIAACIVDMFCTSMFDVGKEFGIPTYVFFTSNASFLGLMLHLQTLHDEQGQDISELKDSCNELVAPSFANPVPSSVLP FVLMDRQSWSTRFHKYAQKYREAKGIIINTFYNLESHALGSYDTRTPPVYPIGPVLSSIPTIPLDNGIMQWLDSQPQSSIVFLCFGSRGGFKPDQVREIA NALECSGHRFLWSLRQPPPDGVKGFPRDYADLNEVLPEGFLERTYGIGKVIGWAPQTAVLSHEAVCGFVSHCGWNSILESLWLGVPIATWPLYAEQ…
PgUGT66	MSNPLSRCPIGLQQQLPHAVVVVMVPFPAQGHLNQLLHLSRLISAYDVPVHFVGTTTHNRQAKLRLHGWDPRSVSIIQFHDFPTPYFPSPPPNPNATIKF PSHLQPSFEASSQLREPVAGLLAKLSSETRRLVVIHDSLMGSVVQDFISLPNAESYTFHSVSGFAIFLFLWERMGKPFHFELPEIKLNDIPTLDGCFTSE FKEFVSKQHEYTKYNSGYIHNTCRVIESYFLDLLAKEDISKRKKLWALGPFNPVDTNLESRQLTVCQVRTEQNMVNRHKCLDWLDKQGLNSVIFVSFGTT TSLSDEQIKELAIGLERSEVNFIWVLREADKGDVFGNENREVELPNGYEERLKGRGMVVREWVPQLEILGHASTGGFMSHCGWNSCMESITMGVPI…
PgUGT67	MADLQNGKIQAEVVLIMVPFPLQGHLNPLLHLSRLLSSYNLPINFIATTTNIHQAKVRVHGWDPLSATNIQFHEFQTPHFISPPPDPNAPTKFPSHLLPS FEASSHLHEPFVKLLLSLSQSAKRVVVIYDSLMGTFVQDVASVPNAEAYVFVPCSAFTIFWIMWERMGRPDLDIRNKEIANEIPSLEGCFSSEAMEFLQS RHPSSMKFHSGSLYDTSKVIEEEYLDLVAKLQESGGDSKPKLWAIGPFNPVKVTTNNRHKCLEWLDEQETNSVIYISFGTTTSLGDVQILEMAKGLEASG VKFIWVLRDADRGDIFDGEVRRVELPKGYEERLKGKGIVERDWVPQSEILEHPATGGFMSHCGWNSCMESITMGVPMAAWPMHSDQPRNAALVTKE…
PgUGT68	MEKLELVFIPSPLMGHIGQVVGFANFMLDRFDHLSVSVLVMKLPTDPIGNHFTESISSSSSSATSRVRFHQLPQINFNPDWSYKSPGDLADIIIELHKPD VRDAVQQLMSDKSRPSRLTAFVVDMFCTSMIDVGKEFGIPTYVFFTSNAAFLGLMFHLQTLHDDDGKDISELKHSDTELNIPSYATPVAPNVLPLVLTDK QFWTNRFLRYSRKYREAKGIIVNTFSELEYHALGSYDSNTPPVYPVGPILKPAQPVPPNNDILQWLDGQPESSVVFLCFGSRGCFNADQVRDIAIALERS GCRFLWSLRRPPATGMKGFPLEYEDPNEVLPNGFIERTVGIGKIIGWAPQTAVLSHKAVGGFVSHCGWNSILESIWFGVPIATWPLYAEQQIDAYQ…
PgUGT69	MEKIPHIVIVPTPGMGHLIPLVEFSKRLISNGDFSITFAVPGDRPITDAQKAYLEALPTGTSYVLLPRVSLDDLPNDARAETRMSVLVARSLPSLRDVFK SLLETKKLVALVADLFGTDAFDVASEFKVSPYIFFPSTAMALSLFLYLPKLDETVSCEYRDLPDPVQIPGCIPVHGRDLLDPMQDRKDDAYRWLLHHTKR YRTAEGIMVNSFKELEGGAIKALQEEEPGKPPVYPIGPLIQMDSSADVNGSNSLKWLDDQPTGSVLFISFGSGGTLSYDQTNELALGLEMSRQRFLWVVR SPNDKVVNATYRNAQSEEAPLDFLPKGFLDRTEGHGLVVPSWAPQAQILSHGSTGGFLTHCGWNSILESVVNGIPMIAWPLYAEQKMNAVMLTEDL…
PgUGT70	MEKVHLVFIPSPLMGHMGQAIEFAHLLLNRFSQVSVSVLVMKLPNDPVGNAYADSLASSAAATTRICFHYLPTIKPSPHWTFDTPGDLADLILEEQKPQV RDIIAHRQLIHGPTRLAGFVVDMFCTSMVDVGMEFGVPTYVFFTSSAAYLGLMLHLQTLQDKHGWDISKLKDSPTDFITPSYAAPVPPNIIPKKLMDKHC WHVRFLRYARQYREAKGIIINTFMELEPHALSSYDSLTPQVYPVGPMLKTAPVTPSHDHIIQWLDSQPESSVVFLCFGSRGCFNVKQVREIAIGLERSGY RFLWSLRQPPANGAKGFPGEYENPIQVLPDGFLERTAGIGKVIGWAPQMGVLSHVAVGGFVSHCGWNSTLESLWCGVPIATWPLYAEQQVNAHQLV…
PgUGT71	MNHVVAMPYPGRGHINPMMNLCHLLASRLPDTIFTFVITEEWLGFIGSDPKPSNIRFSTIPNVVPSELIRGANMPIFIDAVLNKMEQPFDDILDQLEIPA KLIISDTFLPWAVHVAERRNIPLASYWTMSASMFTLFSHFDLLVQNNHFPVELSEKGEEIVDYIPGLSPTKIADLPTIFFGPMQDLAKKAVDCFNVVHRT QFLLFTTVYELEAQTIDALKAKFKMPVYTFGPNIPYFKLKGNPSITVSNGSETNYLKWLDSKPCSSVLYVSLGSYLSVSSAQIDEIAAGLKDSGVMYLWV ARGETCRLKEVCAGSEGLVVPWCDQLRVLSHSSVGGFWTHCGWNSVKEAIFAGVPMLTFPIIMDQVPNTKLIVEDWKNGWRVRREQGSERLVAKEG…
PgUGT72	MSSSQTNHLHFLLIPFLAPGHIIPMIDMAILLAQRNATVTIVTTPLNAARFSPAIDRAIKIGLPIGFLELPFPYAESGLPEGCESADALPSMDLGKNFMV AVNLLQHSLEERFDEIKPSPSCIISDKYVLWTVDTAKKYQIPRIIFDGMSCFTQLCTHSLQVSKVYENFSASESFVVPGLPDRIEFSRAQLPPEFNPSSF HDNGFHEKVQESEAKAYGVVINSFEELEQNYVDEYKKLKGGKVWCIGPLSLCNKEDLNKVQKGNKATTEKESALLKWLDSWEPASVVYACLGSISRVLPA QLIELALGLEASNRPFIWVMRAGDRIKEVEEWMVEEGFEERTKGRALLIREWAPQVLILSHPAIGGFLTHCGWNSTLEGVCAGVPMITWPQFAEQF…
PgUGT73	MESNSKISVLMFPWLGHGHISPFLELAKILVKRNFTIHLCSTPANLSSVRQKLSEKYSLSIQLVELHLPSLPDLPPSLHTTNGLPSHLMPTLKKALDLAS PSFTNILKTLKPDLLIYDLLQPWAPVAASALNIPAVVFIATSATMASSMFHLYFKHPMKFPFSSIFYRGYERDHVTQVLESSANQCKDKDRVIRSVEHSS NIVLIKSFKGLEGKYVDYFAVLTRKKIVPAGPLVQDPVLENGDSDHIIEWLDAKGKGSTVFVSFGSEYFLCDADFREIAHGLELSKVNFIWVVRFPKGGE KIKVEEKLPKGFIEKVGERGKIVEGWAPQARILEHSSIGGFVSHCGWSSVMESMKFGVPIIAMPMHLDQPINARLVEEVGVGVEVVRDMNGRLERE…
PgUGT74	MEDTELHVAIISSPGIGHLIPALLLGNRLITHQNLHVTMLIITTHTSPAESQTLLPLTGSDRINIIKIPSPDISHLIDPETKVVTRLAVMMREALTGIHA AIATMSPRPDVLIADLFSTESWPIADEFGMAKYAFVTCSAWFVALTAYCHVLDGEVEGQYVDQKEPLTIPGCKPVRPEDVVDPMLDRNNQQYQEYVRCGI DWTRYDGVLVNTWEDMERTSVHALRNEGVLRSVLKAPVYPIGPLNRRFEPVGSKSDLINWLDSQPSESVLYVSFGSGGTMTAEQMIELAWGLEMSGQRFV WVVRPPSGSAADASFFTAGSGSDALIPNYLPDGFLRRSHKVGLVVPLWAPQVEILNHQSVGGFLSHCGMNSTYESIAGGVPMIAWPLYAEQRLNAT…
PgUGT75	MEATKLHIALLSSPGKGHLIPVVELGKLLVTRLGFRVTVLSVGTDVPMCSRSLLSNELQIIPLPPIDISTLIDNPATTNILTILELMMRLSLPNMRAAIS AMDFPPSVLIVDYFATGCLSLAHDFNMAKYVYVPSNAWCVALTIYSPNIKINPFKKNPVQIPGCKPVQFDDLLDAVQDPESHAYVDFLRIGSQMATADGL LTNTWDDLEPTTIKAFRENEDLKSAINRVPVYPVGPLIRSEETWPGSESKVLEWLDKQPVESVLYISFGSGGNLSAKQLHELAWGLELSQQRFIWVVRPP TQYGECDYLSQYGSNAATTDGTPYYLPNGFSSRSRNVGLLVPNWAPQAEILAHPSVGGFLSHCGWNSTLESLVNGVPIIAWPLFAEQNMTAALLAE…
PgUGT76	MEANGEILVVPFFGQGHLFPSIELCKHLSLRNYKTTLIIPSHLSSSIPSSFRHHPLTNIVEILKTASSPSPERAVGNGHVPEQQKPGTNPFHHHHHHQQM GEGIESFLSTRSDSKPVYAVMDVMMSWSREVFAKFNIPAVSFMTSGACSAAIRSHKQPRDIGRQGGPHETGGPPNRKVFGPHGHGPPGPGEKPRWLDEVE GTIGLFVNTSEDLEHPFIHYITNQIGKPVWGVGPLLPEQYWKSAGSLVRDHKIRSNRNSNYTEDQVIQWLDTKPSGSVVYISFGSEVGPTMEEYAELASA LQDSSQPFIWVIQPGSGKPGPPRSLFEAQDGPDGAEEEQGYFPHGLDSKVGDRGLIIRGWAPQLLILSHTSTGGFLSHCGWNSTMEAIGQGVPLLA…
PgUGT77	MSVSGNHNSVHVALLPSSGMGHLTPFLRLAVSLITHNVKVTFITTHPTVSLAESQTLSRFFSSFPQITSERLTLLPFDNPVADTEDPFYLRYEAIRRSST LLSPILSSCSPKLSALITDMSFASTVIPVTQALSLPNFVFFTTSAKMLTLFLSFNTLPNTNDGLEIPGLQPVPKSWFPPPLLSDKNNLLKTHIIANGKEM IRANGILINTSESFEEDSLAALNEGRVINGLPQVIPIGPLLPSDFERSSTLTWLNSQAEGSVVYVSFGSRTAMTKDQIRELGYGLVKSECRFVWVVKEKK IDRDDDVNLDELLGHDLIERLKDKGLVVKHWVNQGEILSHQAIGGFVSHCGWNSVTEAIWHGVPMLAWPQHGDQKMNAYVVSRLGLGLWVENWEWG…
PgUGT78	MEKSPHIVIVPSPGMGHLIPLVEFSKRLIGHGNFSITFAVPTDGPLSNAQKAYLEALPTGISYVLLPPVCLDDLPNDAKIETRMSVMMVRSNPSLRNVLK SLLATAKVVALVVDLFGTDVFDVANEFDVSPYIFYPSTAMALSLFLYLPKLDEMVSCEYRDLPDPVQIPGCIPVHGRDLLDPVQDRENDAYRWLLHHTKR YGMAEGIMVNSFKELEGGAIKALQEEEPGKPPVYPVGPLIQMDSSADVNGLDCLKWLDDQPTGSVLFISFGSGGTLSYDQINELALGLELSEQRFLWVVR SPNDKVANATYFNAESQKDPFDFLPKGFLDRTKGHGLIVPSWAPQAQILRHGSTGGFLTHCGWNSILESVVYGIPLIAWPLYAEQKMNAVMLTEDL…
PgUGT79	MADLQNGKIQAEVVLIMVPFPLQGHLNPLLHLSRLLSSYNLPINFIATTTNIHQAKVRVHGWDPLSATNIQFHEFQTPHFISPPPDPNAPTKFPSHLLPS FEASSHLHEPFVKLLLSLSQSAKRVVVIYDSLMGTFVQDVASVPNAEAYVFVPCSAFTIFWIMWERMGRPDLDIRNKEIANEIPSLEGCFSSEAMEFLQS RHPSSMKFHSGSLYDTSKVIEEEYLDLVAKLQESGGDSKPKLWAIGPFNPVKVTTNNRHKCLEWLDEQETNSVIYISFGTTTSLGDVQILEMAKGLEASG VKFIWVLRDADRGDIFDGEVRRVELPKGYEERLKGKGIVERDWVPRSEILEHPATGGFMSHCGWNSCMESITMGVPMAAWPMHSDQPRNAALVTKE…
PgUGT80	MSNTTDGHQSTPHIALFPSAGMGHLIPFLRLAAMLASRNCTVTVITAQPTVSAAESAHITSFLSTQPHINQLNFQILPYVPPYPTTDPFFVQFEAITRST HLLRPLLSSLSQPLSAIFSDITVAAGLNQLIDDLCIPNYIVCTTSARFFSLMVYVPFLLSESTTNPDSYNANYVEIPGIAPMPVSAIPPPLFIPNHPFAA NLASNAPYFSKAKGILLNTFSWFDPESIAALTGGKVVPNLPQVLPIGPFEPYHVGPGHDQIPWLDEQPDESVVYVSFGSRTAMSKDQIRELGKGLETSGH RFLWVLKSSIVDKEEKQDLEDLLGDSFIEKNKNRGRIVKGWVNQEMVLGHPAIGGFISHCGWNSVMEAALRGIPVLAWPQNGDQKVNAEVVEKAGL…
PgUGT81	MKKVELVFIPSPGIGHFVSITEFAKCLLDRDDRLSITILIMCPTAAPDIEAHIQSIAASYPRMRYINIPPAEVRSSSNSPEKLLSTYIEAHTSHVEHAIS TLLSDDSLQLIAAVVVDLYCTCMIDVAHKFNIPSYLFYTSGAAFLGFTRYFPAVHHNFQVGAALQFHSKFIIPSYEHPVPINVFPDFAFDEDGQASIFNH CTRLKETKGVIVNTFAELEPHAINSLVTMSPPSIYPVGPLLDLRVEQQHSTRSGSKWYEIMTWLNDQPPSSVVFLCFGSQGCFDDPQLKQIAIALERSGQ RFLWCIRRPPPKGSLELPNDHQNIQEALPDGFLEQTDKRGKVCGWAPQVKVLAHSAIGGFVSHCGWNSCLESLWYGVPIAAWPLYAEQQTNAFQLV…
PgUGT82	MEDAVVLYTSSGIGHLVSMVELGKLILTHKPSLSVIVLLVNAPYETGATAPYIDRVSATTPSITFHHLPIVAPPPNSSFVELSFEIPRLQNPNFHTTLLK LSQTSSVKAVVLDFFCNAAFQVSTSLNIPTYYFFTSGASSLANFLYLPTLHETITKSIKDINDYIDFPGMPRIYSLDLPEALFDRNTNAYNHLISTASNM RKCAAPTEPDLDALLPEGFLERTKDKGLVVKSWAPQVDILSHESVGGFVTHCGWNSVLEAVLAGVPMLAWPLYAEQRKNRVVLVEELKVALSVKESEKER FVSSDELGKRVTELMVGESGRAVRDRVLEMRVAAKAAVGEGGSSRFASSEFVDSLCCC
PgUGT83	MASATTTPPSLHILLFPFMSKGHTIPLLDLGRLLLRRNATFTIFTTPANRPFISASLADTTATIIDLPFPKNIDGVPAGIESTDKLPSMSLFPTFANATK LMQPHFETALEKLPRVTFMITDGFLGWTLDSAIKFNIPRFVHYGMSNFAVAVNRSVVGETRLLLETESDDELFTVPNFPWLKLTRNDFEPPFTDREPGGP LFNFVIEQMAATAKSRGLIVNSYYELEPAYVDFWNQHGSPVLFVAFGSQAEVSSEQLEEIKTGLEKSEANFLWVVRKFENQFNDGFEERVKGRGLVVREW VDQKEILGHEAVKGFLSHCGWNSVLESICAEVPILAWPMMAEQHVNARMVVEEIKIGIRVETCDGGVRGFVKWQGLEKTVRELMEGEMGKEVRKKV…
PgUGT84	MAPGSIDKSLHAIFLPYMAPGHMMPLVDIARLFAAHDNIKVTIITTPMNAHRFNTALERQTKAAGNRPITVEILPFPSAEAGLPEGWENLVDAPTPAMTM KLFDAVQMLHPKMEKLIRSLGPGCIVSDVLFHWTSDLAIELGVPRLAFSGSGFFNLSVAYSVEHYQPHNAIESETEPFVVPTLPDRVVLTKSQLPDIVKT RNKFSELFDKLKEADRKCFGMLVNSFYELESAYADYYKNVIGIKAWHVGPASSFWKDEADKVERGEKASISKHSCLAWLDSKKANSVLYICFGSLTRFSK AQLMEIASAVESTCHSFIWVVGKLLETEKSDSDQNEMWWLPEGFEERLRKSGKGMIIRGWAPQLLILEHQAIGAFMTHCGWNSILEGSTAGVPMIT…
PgUGT85	MTAVDEIFVVSSTGSGHLFPCIQLCNRISSRNYKTTLVLPSNLLSSVPSHLSTAPISPGLPKQMSRDLEAHLSLHSTAHVVCAIVDFQMAWTKHVFWKFN IPVTSFFTFGACAAAMEWGAWKSHASKISPGQFLTIPGLPEEMCITFSDLNRRPVGGPKPRESPAAAAGGGGPPKPGERPPWVPLIEGSIGLMFNTCNDL ELPFMNYIADQIGLHVWGVGPLLPELYWQPSGPSISDRQIRQSKQHSNYSEDEVTQWLDSKPRRSVLYVAFGSEVGPTMEEYPLLAGALEDSTHPFIWVM GLPSASGADGESEVYYPHGMDEKIGDRGLIIRGWAPQLMILSHPSTGGFLSHCGWNSTIETIGRGVPFLAWPIRGDQFYNAKLVVNHLKIGYMVST…
PgUGT86	MIPWLAHGHISPFLELAKKLSNRNFSVYFCSTPINLTSVKEKLEENSYPSIKLVELHLPSLPELPPHHHTTYGLPPNLMPVLVQAFEMVGPGSLTSILET INPNLLIYDIMQPWVPSIALSRSIPAVHFQTSGVAAISFVYRLCKHQDVTNPFPEIYFRESEMKKMMRPAVPSLTSGYSDKDRIFIGLDGSCGIILLKSC GEMEGKYMDFLSDLCKKKVISVGPLIVQDSIDNVEHSEILEWLSKKEQSSTVFVSFGSENFLSKGEMEELAHGLELSSVNFIWVIRLLVGENIKVEEILP EGFLERVNERGKIVEGWAPQARILKHFSIGGFVSHCGWSSVMESMSFGVPLIAMPMQHDQPLNARLVVEIGVAMEVLRDDNGELKREEVAKVIKEV…
PgUGT87	MKKGELVFIPVPGIGHIVSTTEFAKSLLARDDRLSITILVIRPPATHEILMPAVSNTRIRCINIPPVDLPSSSKSSEKFISDYIESHKSHVEHAIMTEIL SDDSVQLAGIVVDLFCSSMIDVAHQFKVPSYLFFTSGAAFLGFMLYLPVRHNQVAAEFGSSDAESIVSTYVNPVPLNNLPSVVFDKDGYTSYLYHGTRFK ETKGFIINTFAELEPHAINSMLMTPPPIYPVGPLLNLKVKEKTTGWRSKWDEIMAWLDDQPPSSVVFLCFGSEGSFDAPQLEQMAIALESSGIRFLWSIR RPPPKESFEMPTEYQNIQEALPEGFLERIDKRGMVCGWAWQVEVLAHPAIGGFVSHCGWNSILESLWYGVPIATWPMYAEQQTNAFQLVQELGLAV…
PgUGT88	MAGLQIHQQLHFLLVPLMSQSHIIPLTDFGILLAQRGLIVTIITTPVNAIRYKPIIDRAQELNLTIQQVALRFPCHEAGLPEGCENIDSLTSRNLGKEFF LASSMLQEPLEKLVGELEPKPSCIVSTNGVPWTSEVARKFGIPRYVFHTISCFSLSCCKIISHTKVDERVSSDSESFLVPEVPHKIELTRSQMPELLKKE SNMKGLVDQIKEADLTAQGVLVNSFAELEPSYAEKYKEFVKSLWCIGPVSLCNSDKFDRGNKASINEHDCLDWLDSKEPSSVIYACFGSLSRISLPQLIE IGLGLELSNRPFIWIIRSGNLSEEVEKWLDEEKFEERVKGRGLVIRGWAPQVVILSHPSVGGFLTHCGWNSTLEGVCAGVPMITWPMFAEQFLNEI…
PgUGT89	METPISCHVVAIPYPGRGHLNPVMNFCKLIARKRADILITFVVTEEWLGLISSETKTTANIHFRSIPNVIPSERIRALDLIGFIEAVLTKMEGPVEELLE RLEIPASVLICDTLLPWVVRLGSRRNIPVASFWTQSAYVFSTFHHYHLLVQNGHFPANLAEQGEELVDYIPGMPPTRIADLPTPFYGIGQEVLHTTVEAI LLVSKSQYLLLSSINELEAQVIEALKSEFQIPVYSIGPAIPYFNIGDNPTSTTTDSEPDYLKWLDKQPKGSVLYVSQGSFLSVSNAQLDEVVAGIRNSGV TYLWIARGEGSRFGGNNGKGLVLPWCDQLKVLCHPSIGGFWSHCGWNSTKESVFAGVPMLTLPLLWDQVHNSKMIVEDWKIGWKVKRVDEVNTLVT…
PgUGT90	MAGQSLQRPHAIMIGYPMQGHIIPFVNLAMKLASKGFTITFINTQFIHHQITKSQYSNAATATVPKDDIFVAARKSGLDIRYATVSDGFPLGFDRSLNHD QFMEGILHVFSAHVDELIGDMVKSDPSISCLISDTFYVWPSVIAKKHKLINISFWTEPALILTLYYHLDLLRNNGHFDSKDNRTDIIEYIPGVSSIKPTD LMSYLQATDTTTPVHRIIYKAFEGVKSADFILCNTVQELESETISALNERQPTYAIGPVFPPGFTKKPVATSLWSESDCTQWLNNKPSGSVLYVSFGSYA HTSKHDIVEIAHGLLESRVNFILVLRPDIVSSDDTDFLPVGFHDEVKDRGLIVTWCNQTAVISHPSIGGFLTHCGWNSLLESIWCRVPLICFPLVT…
PgUGT91	MENQNHGQTLHIVMFPWLAMGHLIPFLHLSKIFAQKGHKISFVSTPKNLKRLPRIPPKLAPLITLVSLPFPKVDNLGEEAQSSMDIPYQKAQMLKIAFDL LESPLATFLENTTPRPDWIIYDFASHWVPPIAVKLGMLSAYFSLFTAATMAYIGPPSVLLTGGDNRSTAEEFCKLPKWIPFESNIVFYLHEVMKHTDGEV GNESGTSDTIRFAASIHGCDLVLFRTCIEFEPDWFNLVCELYQKPVVPVGVLPPVLEDDDGEELDEDEKWAFIKGWLDKQGISSVVFVALGTEVTLSQAE VNELALGIEQSQRPFFWVLRKPSWSTQEDLHMLPLGFKERVKTRGIVYEGWVPQIKILGHSAIGGFLTHCGWNSAIEGLRFGRPLIFFPVMNDQGL…
PgUGT92	MISTNTNLLLIFMLWYADPDYLTNGHLDTKVEWIPGKDHMRLRDIPSFIRTTDPIPNDLMLDFIKGEIYQTLSRASAIILVTFDALEHDVLNYLSTIFPP IYTLGPIHLLPDNHISEKNLKSLELNLWNCKEEDECIVWLDSKTPNQVLELAWGLANSKQNFMWIIRNHLVIGDSATLPQEFIDETKGRCKLASWCPQQQ VLEHPSVGGFLTHNGRNSTLESISSRVPMICWPFSRNR
PgUGT93	MAKNLQNPHAIMIAYPLQGHVIPFVHLAMKLASKGFIITFINTQSVHHQITKSQLNNTTISDDIFVGARKSGLDIRYATVSDGFPLGFDRSLNHDQFMEG ILHVFSAHVDELVGDIVKSDPSVNCLIADTFFVWPSMIAKKYKLVNISFWTEPALILTLYYHLDLLRKNGHFDSKVQELEKETISALNQKQPIYAIGPIF PTGFTKKPVATSLWSESDCTQWLSTKPIGSVLYVSFGSYAHTSKHDIVEIAYGLLESGVNFVWVLRPDIVSSDDTDFLPVGFEDEVKDRGLIVPWCHQTV VISHRSIGGFLTHCGWNSILESIWCEVPLICFPLLTDQFTNRKLVVDDWKIGINLCDQKSVNRGEVAEKINHLMSQSTSEKLRNEIKKVRKIQENA…
PgUGT94	MVCGWAPQVEVLAHPAIGGFVSHCGWNSILESIWYSVPIATWPLYAEQQINAFELVRELQLAVELKLDYRLNSGEVVMADVIERAINSLMDSDNPVRNRV KEMSEKSRKAVVDGGSSYVSLGQIIEDLLGNIKAIDS
PgUGT95	MSTLKKAFDMAKPTFSTILKTLKPSIVIYDFLQPWAPKVASSCNIPAVLFLPTAAASFYYIFNLARNRLFKSPFPAIYVRGYEHEKVIRMIEASTKNNEM SDPDRITGCIDGSNGIILIKTFREIEGKYVDCLSTLLGKKLVPVGPLVQEPVINKGEGLEIIEWLNKKEKASTVFVSFGSESFLSKEEVEEMGHGLEISN VNFIWVVRFPAGEKIRVEEALPKGFFERVGKRGKVVEGWAPQERILRHESIGGFVSHCGWSSVMEGMKFGVPIIPMPIHLDQPFNARLVEEVGVGEEVVR GGDGRLEREEVGRVIRKVVLEKSGEEIRRKAKEQSKILIEKGEEEIDWAVEELEKLC
PgUGT96	MELSTSPPSIAKEGKLHIAIFPWLAFGHMIPFLELSKLIAQKGHKISFISTPKNINRLPKLPPNLVPFINFVKIPLPAVNNLPENAEATSDLPYDKVKYL KIAYDGLKEPVADFLETSSPDWVFYDFVPFWLAPIASNLNISTAFFSIFIPAFLGFFGSSEAIIGMENPRTKPEDFVVPPSWVPFETNVAFKMFEILRIF GHSIAKEDDNFTDSYRLGVSIRDCDILAIRGCTDFDGKWLQVLENVHRKPVIPVGQLPTTAYDTGDKDDEWRVIKEWLDKQKKGTVVYVAFGSEAKPSQA ELTEMALGLELSGLPFYWVLRKQRGLADTELLELPDGFEERTKGRGVVCTSWAPQLKILSHDSVGGFLTHSGWSSVVEAMMFERPLVLLTFLADQG…
PgUGT97	MLHLANILHSKGFNIIIIHTNFNSPNISNYPHFTFRAIDDGLVPNSKESVPDITNIPNLVAKCMEPFRDCLAQLLSDNIASEEPIACLIVDALWSYTRVV GDNFELPLIVLWTGSLSLLLLLSTTYHFFTTMVTSTSPRKPFLWVVRPGSVYGSSWLEPLPIGYVDSLGGRGHIVKWAPQQQVLAHQGTGGFLTHNGWNS TLESICEGVPMICANGILDQPVNARYVST
PgUGT98	MKKAELVFIPAPGIGHFVATTEFAKSLLDRDDRLSVTILVIRPPGAPEVQSPAASDTQIRCINIPPVEPPSSSKFLWSIRRPPPKESLQMPTEYQNIQEV LPEGFLERTEKRGMVCGWAPQVEILAYPAIGGFVSHCGWNSTLESLWYGVPITTWPLYAEQQMNSFELVRELGLAVELTLDYRQVSGDVVMADVIERAIN CLMDNDNPVRNRVKEVSDRSRKAVVDGGSSYASLGRLIEDMLGNIKAMNP
PgUGT99	MVVREWAPQLEILGHASTGGFMSHCGWNSCMESITMGVPIATWPMHSDQPRNTVLISKLLKVGIVVKEWEHRDEVATSLAVEEAVRRLMGLEEGEEIRKR VVVLGGDVRMAMEDGGVTRLKLESNKAHITR
PgUGT100	MDFGTRRRRRRSHDLGTRSGGGNFQWEEKKRDGIIQWRLLKNCIDIFKLLKQDQIEALAAGLEHSGIRFIWVVKPITAQQAADGYGSVPDGFEERVLNRG MVIEGWAPQVPILSHRAVGGFLSHCGWNSTLEAVVAGLMILAWPMEADQYINAKQLVEYQGAAVRLCEGPDTVLDSAELARIIVESMSGKVAEKERVKKL KDNALEAVKGGSSSEDLNAFIRELNQLHTKMVG
PgUGT101	MDEAPFALIGKLQPHLFISFFNQVSPYFCFYPIEIRMANLTVLEPIRSCHVVVMPYPGRGHINPIMNLCKLIASRRANILITFIVTEEWLGFIGSEPKPA NIRFRTIPNVIPSELVRSVDFPGFIEATLTKLEGPVELLLDGLETPASVIVYDAHLTWVVGVGNRRNIPVASFWPMSATVFSMLHHYELFVQNGHAQVTL SEQGEELVNYIPGVPSTRVADLPTPFYGKGHEVLPRVLEAISWIPRAQYLLFSSIYELEAPVIDALKAKFPIPIYSIGPALPYFKLEDNFYHKSEQNESD DEVTRWLDNQPKSSVLYISQGSFLSVSSAQLDEIVAGVKSSGVRYLWIARAEASRFKEGDIGGKGLVVPWCDQLKVLCHSSIGGFWSHCGWNSTKE…
PgUGT102	MDTQQTKLRVVMLPWLAHGHVSPFIELAKELSHRNFHIYFCSTPIILNSVKDKITDSNDSIELIELHLPPNPDLPPNLHTTKGLPPHLSSILMKSFLSCA PTFSTLLHDLHPDLVLYDMCGQWVPSLAVTLNIPAVFLCVTGATSASFFLHLAKHHGQKFPFPDIFLRDVYIGKLAPNSKSTESESDFSFRDLINCYESS SSIVLIKGCLVIEEKYINYLSELIGKKVVPLGPLLHPNPTFNEDDVEQVKILQWLDKKEPFSTVFVSFGSEFYLGKEDLEELAHGLELSNVNFIWVVRFP TGEKLSIEEAMPNGFLERVGERGFVVDGWAPQAKILSHGNVGGYVSHCGWGSTLEGMYFGVPIVAMPMQLEHPIIGRLVEEVGVGVEVLRGGDGKF…
PgUGT103	MAGTINSNNKSKLFHIAMYPWLAMGHIVPYQHLSNELAQRGHRISYLLPNKAQLKVQPLNLHPDLITYYPVTVPHVTGLPPGAETTLDIPISSHGLLATA MDLTRDQVQVLLGELKPDFVIFDFPHWIPELGDLIGFKTVCFNVVAASSIALLPRDWPKNIQRPVEEAPPPPTAVSLRPHESRVASAMSEEFGGGERGGI SLPERMITSLKNCNAISIRTCYEIEGNACDKLAARFERSVLPTGPMLPEPDTVKDTLEDRWAKWLDGFNPGSVVFSTLGSQWVLEKDQFQEFLLGFESTG LPFFLALKKPSGVASIEEAFPEGFAERVKGRGIVHEGWVQQPLILNHPSVGCFLTHCGSGGMWECLLSDSQIVLLPLLPDQIINTRLLAAELKVGV…
PgUGT104	MSNYTIIGSEPPHIVLLPSGMGQLTPFFRLAIMLARRKCAITFIIVQPSATEIAYISSFFSSQPEINRLDFEILPFDTIDSTTYDPFIVKFKTINQSLYL LGPLLSSLSQPPSAIFSDFVLAAGLAQIANDLRVPHYIVSTTSARFYSTVAYLPTLMSKTQANLSHTSEEVEIPGLAPLQRSSIPPPWLENSPSNHLLRA YLIPNAQSLPKVEGVLLNTFDWLERETISALNNGRVMTNLPRVFPIGPFEPHKLKEGHEFLWLDKQPPQSVVYVNFGGEAMSIDQMRELGCGLETSGHTF FWVVKASKLEKDDYEELQELLGDSFLERTVKKGRIIRGTVVNQEEILVHPAIGGFINQCEWNSVMEAAQHGVPLLAWPQHGDQKMNAEVVEKAGLG…
PgUGT105	MNEAAKSIVLFHSMSVSSIAIALVPAREVPKDRPLTEAELVEPPPGYPSSTVVLHRHEAHSLSFISLEFGEGITFYERVTTAMNNCNAISIRTCHEVEGP MCDYIATQFQKSVLLTGPVQSKPAQTVLEAQWAEWLSKFCPGSVVFCALGSQLVLEKAQFQELVLGFELTGLPFLVALKPPSGAATIEEALPEGFEERVK GRGVVYGGWVQQPLILGHPSVGCFVNHCGFGSMWESLTSESQIVLLPHLGDQILNARVLAGELKVGVEVERDEKGWFSKEGLCKAIKSVMDKDSEVGGLI NNNHANWRETLLKPGFMSGYIDKFVEKLYEL
PgUGT106	MSTEEKEYGGLHVAMFPFFAFGHISPFVQLSNKLSSNGVKISFFTAAGNADRIQNMLHLSPTTQIIPLSLPHVDGLPPGVESTADTTPAHAELLKVALDL LQPQIKTILTQLQPHFVLFDFAQDWLPTLASQLNIKTIFYSVFAAISTAVIIPGRLHYPPQTTPTVDEFKVLPDGFPRDSCLKSLTTLEAEDYLYVFKSF NGRPSVFDRLRIGFMGCTAILIKTCKEMEGIYLDYIKAHLRKPILLVGPVVPPPPSGELDYKWANWLGQFPPKSVIYCSFGSETFLKDEQIKELALGLEL TGLPFFLVLNFPANLDSAAELKRTLPVGFSERVKDKGVVHTGWVQQQHILAHDSVGCSLCHAGFSSVVEALVNDCQLVLLPLKGDQLMNSKLVSLD…
PgUGT107	MSESKTSNLHIAMYPWLAMGHITPYLHLSNKLAQRGHKISFFLPKKPQLQLQNINLHPNLITFHTITVPHVDDLPLGTEIASDIPIYLNGALATSFDLTR VQVETLLRSLKPDFVLYDFAHWLPELTTRIGLMKSVCYNIISACSLANLIASKVLFSKDTPPTEEELTGMPPGYPSSTVVLRPRETKAASVLSSEFGKRI TFLGRIETANRNCDMISIRTCQEVEGQFCDYISNHLNKPVVLTGPSLPESTDKTSLEDRWAKWLDGFEPGTVIYCAIGTQWVLEKDQFQELVLGLELTGL PFLAALKPPSGATTVEEALPEGFEERVGERGVVYGGWVQQAEILDHPSVGCYVCHCGFGSMWESLVSDSQVVTMPHLGDQILNARLLSEELKVAVE…
