# Supplementary material for: Genome-Wide Identification of UGT Gene Family and Functional Analysis of PgUGT29 in Platycodon grandiflorus
Source: Int J Mol Sci. 2025 May 18;26(10):4832. doi: 10.3390/ijms26104832 (PMC12112217; doi:10.3390/ijms26104832)
Supplement: Supplementary file 1 [file ijms-26-04832-s001.zip › Supplementary Table S2-The molecular weight, isoelectric point, GRAVY, and other information of the obtained PgUGT proteins.xlsx]

## Sheet: Sheet1
name	Subcellular localization	pI	Grand average of hydropathicity (GRAVY)	Molecular weight
PgUGT1	chloroplast	5.91	-0.103	103579
PgUGT2	chloroplast	5.93	-0.027	50398.8
PgUGT3	Nucleus	5.31	-0.079	28774
PgUGT4	chloroplast	5.71	-0.094	51830.5
PgUGT5	chloroplast	5.51	-0.157	48487.7
PgUGT6	Cytoplasm	5.26	-0.103	51261.8
PgUGT7	chloroplast	6.48	-0.245	53448.2
PgUGT8	Nucleus	6.05	-0.188	50912.4
PgUGT9	Nucleus	6.11	-0.171	51022.6
PgUGT10	chloroplast	6.22	-0.269	49080.6
PgUGT11	chloroplast	5.24	-0.062	48888.1
PgUGT12	Cytoplasm	5.13	-0.09	53905.8
PgUGT13	Cytoplasm	5.52	-0.17	52098.6
PgUGT14	chloroplast	5.66	-0.023	50553.3
PgUGT15	chloroplast	6.04	-0.053	50218.4
PgUGT16	Cytoplasm	6.24	-0.201	52515.2
PgUGT17	Cytoplasm	5.7	-0.124	54947.1
PgUGT18	Cytoplasm	5.76	-0.19	54700.6
PgUGT19	Cytoplasm	5.32	-0.088	53876.7
PgUGT20	chloroplast	4.85	-0.141	51288.1
PgUGT21	Cytoplasm	5.16	-0.06	50820.4
PgUGT22	Cytoplasm	5.09	-0.052	53364.3
PgUGT23	chloroplast	5.3	-0.083	50628.9
PgUGT24	Cytoplasm	6.06	-0.171	52680.5
PgUGT25	chloroplast	5.3	-0.058	52715.6
PgUGT26	Cytoplasm	5.57	-0.178	54877.8
PgUGT27	Cytoplasm	6.06	-0.145	53754.8
PgUGT28	Cytoplasm	5.77	-0.223	54953
PgUGT29	Cytoplasm	6.19	-0.147	54213.3
PgUGT30	chloroplast	5.4	-0.119	51361.6
PgUGT31	chloroplast	5.62	0.052	53796.1
PgUGT32	chloroplast	5.35	0.006	52697
PgUGT33	Nucleus	5.61	-0.097	36892.3
PgUGT34	chloroplast	5.68	-0.002	52623.7
PgUGT35	Cytoplasm	5.21	0.022	51822.8
PgUGT36	Cytoplasm	4.82	-0.018	77225.3
PgUGT37	chloroplast	5.19	-0.168	52963.5
PgUGT38	Cytoplasm	5.58	-0.129	50687.9
PgUGT39	Cytoplasm	5.86	0.017	52449.4
PgUGT40	chloroplast	5.17	-0.242	19843.8
PgUGT41	Cytoplasm	5.23	-0.066	53594.3
PgUGT42	Cytoplasm	6.47	-0.059	50241.7
PgUGT43	Cytoplasm	5	-0.054	53573.3
PgUGT44	Cytoplasm	5.86	0.071	52533.8
PgUGT45	Cytoplasm	5.9	-0.095	52718.7
PgUGT46	chloroplast	5.82	-0.133	54906.2
PgUGT47	Cytoplasm	6.07	0.101	51874
PgUGT48	Cytoplasm	5.71	-0.249	53383.7
PgUGT49	Cytoplasm	4.88	-0.053	53476.1
PgUGT50	Cytoplasm	5.88	-0.48	20116.9
PgUGT51	chloroplast	5.53	-0.128	52535.5
PgUGT52	Cytoplasm	5.1	-0.02	49619.9
PgUGT53	Cytoplasm	5.9	-0.248	53393.8
PgUGT54	Cytoplasm	5.46	-0.094	55768.9
PgUGT55	Nucleus	5.73	-0.121	58661.3
PgUGT56	chloroplast	6.48	-0.109	51204.1
PgUGT57	chloroplast	6.33	-0.136	55332.4
PgUGT58	chloroplast	6.3	-0.239	55285.3
PgUGT59	Cytoplasm	5.25	-0.163	51118.7
PgUGT60	Cytoplasm	5.21	0.025	47864
PgUGT61	Cytoplasm	5.04	-0.116	54377.2
PgUGT62	Cytoplasm	5.44	-0.217	57327
PgUGT63	Cytoplasm	5.69	-0.157	52705.3
PgUGT64	Cytoplasm	5.31	-0.166	54898.9
PgUGT65	Cytoplasm	5.25	-0.07	53326.1
PgUGT66	chloroplast	6.27	-0.22	55150.2
PgUGT67	Cytoplasm	5.69	-0.146	52700.4
PgUGT68	Cytoplasm	5.63	-0.118	52877.6
PgUGT69	Cytoplasm	5.63	-0.158	51677.3
PgUGT70	Cytoplasm	6.5	-0.073	53135.3
PgUGT71	Cytoplasm	5.75	0.006	50615.7
PgUGT72	chloroplast	5.55	-0.125	55011.4
PgUGT73	chloroplast	8.77	-0.035	51290.8
PgUGT74	Cytoplasm	5.55	-0.124	53269.2
PgUGT75	chloroplast	5.08	-0.006	52365.2
PgUGT76	Nucleus	6.33	-0.362	52976
PgUGT77	chloroplast	6.25	-0.106	50913.3
PgUGT78	chloroplast	5.49	-0.068	51768.7
PgUGT79	Cytoplasm	5.76	-0.149	52728.5
PgUGT80	Cytoplasm	6.02	-0.06	50877.4
PgUGT81	Cytoplasm	5.94	-0.05	53706.6
PgUGT82	Nucleus	5.64	0.101	39232
PgUGT83	Cytoplasm	4.99	-0.24	76814.3
PgUGT84	Cytoplasm	6.53	-0.183	55863.6
PgUGT85	chloroplast	6.06	-0.148	50760.1
PgUGT86	Nucleus	5.61	-0.048	49336.3
PgUGT87	Cytoplasm	5.32	-0.01	52384.3
PgUGT88	chloroplast	5.67	-0.06	54682.3
PgUGT89	chloroplast	5.63	-0.067	51037.6
PgUGT90	chloroplast	6.28	-0.094	54800.8
PgUGT91	chloroplast	5.45	-0.069	53660.7
PgUGT92	Nucleus	5.44	-0.169	27388.5
PgUGT93	chloroplast	6.27	-0.082	47749.8
PgUGT94	extracellular space	4.72	0.077	15175.4
PgUGT95	Cytoplasm	6.32	-0.147	40185.7
PgUGT96	chloroplast	5.54	-0.112	53780.9
PgUGT97	chloroplast	5.85	0.182	25291.1
PgUGT98	Nucleus	5.13	-0.158	27782.9
PgUGT99	chloroplast	6.2	-0.132	14619
PgUGT100	chloroplast	7.74	-0.268	25912.7
PgUGT101	Cytoplasm	5.61	0.006	55793.3
PgUGT102	Cytoplasm	5.78	-0.003	50548.5
PgUGT103	chloroplast	5.57	-0.083	51132.8
PgUGT104	chloroplast	5.85	-0.126	53005.1
PgUGT105	Cytoplasm	5.28	0.047	36303.8
PgUGT106	Cytoplasm	5.87	0.033	52424.7
PgUGT107	Cytoplasm	5.53	-0.1	52451.3
