# Supplementary material for: Genome-Wide Identification of UGT Gene Family and Functional Analysis of PgUGT29 in Platycodon grandiflorus
Source: Int J Mol Sci. 2025 May 18;26(10):4832. doi: 10.3390/ijms26104832 (PMC12112217; doi:10.3390/ijms26104832)
Supplement: Supplementary file 1 [file ijms-26-04832-s001.zip › Supplementary Table S3.xlsx]

## Sheet: Sheet1
Name	Protein sequences
GRMZM2G075387	MDPAAVAIVTVPFPAQGHLNQLLHLSLLLASRGLPVHFAAPEPHLREARARLHGWGPDPAAVCFRALDVP AHDSPSPDPSSPFPAHMLPLFEGFCTGARASLAALLAELAASHRRVVVLYDRMAAFAAAEAARLPNAEAL GVHCLAASYNVGWADPGHALLRRHGLVFHPPDACATPEFVALARQMGQERRRAPGAGMVVNTCRALEGDF LDALRGIPSSDGPRLFAVGPLSPVLPLPGASGTRHECLGWLDAQPPSSVLYVSFGTTSSLRPEQVRELAA ALRDSGARFVWALRDADRAGMRGGEGGAEALRAAAASELGPDGAGVVVTGWAPQLEILAHGATAAFMSHC GWNSTVESLSHGKPILAWPMHSDQPWDAELVCKYLRAGVLVRPW…
GRMZM5G834303	MAAAAAAHVLVFPAPAQGHLNSFLHFSTGLLRAGLHVTFLHTDHNLRRLGTAAAEATVASPRLRFLSVPD GLPDDDPRTVDGLPELMESLRTKASASYRALLASLRAGGGGFPPVTCVVADGIMPFVVDVAEELGVPAIS FRTVSACAVLAYLSVPKLIALGELPFPEGGDLDAPIRGVPGMESFLRRRDLPIQFRQLTSTYEEPLVAAV VAATVHSCCKARALIVNTTTSLERSSLGHLTQEMRDVFAVGPLHAMSPAPAVASSLWRPDDGCMAWLDNQ QAERAVVYISLGSLAVISHEQFTEFLHGLVATGYPFLWVLRPDMLVASQDAALREAIGAVGKDRACVVPW VPQRDVLRHRAVGCFLTHSGWNSTIEGIVEGVPMVCWPFFADQQ…
GRMZM2G082037	MASAKQSKKTRILVIPFFASSHIGPHTDFAVRLAAARPGVVEPTVAVTPANVTVVRSALERHGPAASGTV KIVTYPFPCVDGLAPGVENLSTAGADAWRINAAAIDEALSRPAQEALLREQSPDAVVTDFHFFWNSIIAA ELGLPCVVFSVIGPFSGLIMHLLSGAAVVGDGGSESESREVAVPGLPEPEIRIPVSELPEFLRRPAKGQG TLNPCNAAMARCLGVAYNTFAGLEQEYREASMRVASLKRSYFVGPVSLPLPPAAAGVTEPPCIRWLHSKP SCSVVYVCFGTYAAISGEQLRELALGLEASGKPFLWVVRAGDGWAPPDGWAERVGERGMLVRGWAPQTAV LAHPAVGAFLTHCGSSSLLEAAAAGVPMLTWPLVFDQFIEERLV…
GRMZM2G037545	MATETAMPRKKMRILLMPFFATSHIAPFTDLAFHLVAARPDDVEATVAVTPANALVVQSALARRGASHLA TVKVATYPFPSVDGLPPGVENHSKVKAAADAWRIDAVATDEKLMRPGQESLIREHAPDLVITDIHFWWNV DIATDIGAPCVTFHAMGTFPTLAMFNLSRAAGAVDAAGGVVTLPGFPPPEIQVPTTELPEMLRRQETADD RATGNAVHAAHRRCFGLAVNTFFDLEHGHCETFVGNGYVKRAYFVGPLSLSPSPSSPVAAGGGAYGSRCI DWLDKKPPQSVVYLCFGSLTHVSEAQLRELALGLEASEKPFLWVVRSETWAPPEGWEERVGDRGMVVTGW APQTAILAHHAVGAFVTHCGWNSVLETVVAGVPVLTWPMVFEQF…
CsUGTR1	MSGEILVVPKNGQGHLFPCMELCKHLVSRNYKITLVIDSDISSSLPTSLLQSPLFEIANISSSPLRPDPFHQQEQH MLSCLDELLTRKTESVDPIRPICAIIDHIQFKTQQVFGRFGVPTVTFITSGACWAAMQHAVWKAQPNDMKPG EVRLLSGLPEEMVLKYSDLKQRRHWMGLPPHGAGSDGGGSKRPRGPPFPGEPAGWVAEVERSIAILINTCDDL ERSFLDYVANLTGKSVWSVGPLLPDGHWRSADSILRDREIRPKRDSNYTEDQIIEWLDSKPRGSVFYVSFGSEV GPSMEEYPELANALEESKWPFIWVIQKSPGRPGPPFVGQLGPGSLTSDEGYFPHGLDNRVGKRGLIIHGWAPQ LLILSHQSTGGFLSHCGWNSTVEAIR…
CsUGTR3	MTTKAGDGGEIFVVTSLGSGHLFPCIELCKRISSRNYITTLVLPSNLLPSLPSSFHHHPLLRIAQISSFQFGPPTSHP DPARHQAGLDLQTHLSAAHRRPLCAVVDFQVGWTTPIFSTFNVPVVSFFTFGASAAAMEWGAWKSDAGTLT PGESRTIPGLPEAMSIKYNDLKLRRGGGSKPGHPPPWVAAIEGSIGLMFNTCDDLERPFLDYLTNQIGLPVWGV GPLLPDQYWNSPSGSLIRDGAIRQTKRETNCTEDEVIQWLDSKPRGSVLYVSFGSETGPTMEEYPKLAGALEDST HPFIWVIQPSSGLPKFPGEGQVVSGGSEGYFPHGLASKVGDRGMIIKGWAPQLLILSHRSTGGFLSHCGWNSTA EAIGRGVPFLAWPMRGDQIYNA…
AtUGT71B1	MKVELVFIPSPGVGHIRATTALAKLLVASDNRLSVTLIVIPSRVSDDASSSVYTNSEDRLRYILLPARDQ TTDLVSYIDSQKPQVRAVVSKVAGDVSTRSDSRLAGIVVDMFCTSMIDIADEFNLSAYIFYTSNASYLGL QFHVQSLYDEKELDVSEFKDTEMKFDVPTLTQPFPAKCLPSVMLNKKWFPYVLGRARSFRATKGILVNSV ADMEPQALSFFSGGNGNTNIPPVYAVGPIMDLESSGDEEKRKEILHWLKEQPTKSVVFLCFGSMGGFSEE QAREIAVALERSGHRFLWSLRRASPVGNKSNPPPGEFTNLEEILPKGFLDRTVEIGKIISWAPQVDVLNS PAIGAFVTHCGWNSILESLWFGVPMAAWPIYAEQQFNAFHMVDE…
AtUGT72C1	MELHGALVASPGMGHAVPILELGKHLLNHHGFDRVTVFLVTDDVSRSKSLIGKTLMEEDPKFVIRFIPLD VSGQDLSGSLLTKLAEMMRKALPEIKSSVMELEPRPRVFVVDLLGTEALEVAKELGIMRKHVLVTTSAWF LAFTVYMASLDKQELYKQLSSIGALLIPGCSPVKFERAQDPRKYIRELAESQRIGDEVITADGVFVNTWH SLEQVTIGSFLDPENLGRVMRGVPVYPVGPLVRPAEPGLKHGVLDWLDLQPKESVVYVSFGSGGALTFEQ TNELAYGLELTGHRFVWVVRPPAEDDPSASMFDKTKNETEPLDFLPNGFLDRTKDIGLVVRTWAPQEEIL AHKSTGGFVTHCGWNSVLESIVNGVPMVAWPLYSEQKMNARMVS…
AtUGT73C1	MASEFRPPLHFVLFPFMAQGHMIPMVDIARLLAQRGVTITIVTTPQNAGRFKNVLSRAIQSGLPINLVQV KFPSQESGSPEGQENLDLLDSLGASLTFFKAFSLLEEPVEKLLKEIQPRPNCIIADMCLPYTNRIAKNLG IPKIIFHGMCCFNLLCTHIMHQNHEFLETIESDKEYFPIPNFPDRVEFTKSQLPMVLVAGDWKDFLDGMT EGDNTSYGVIVNTFEELEPAYVRDYKKVKAGKIWSIGPVSLCNKLGEDQAERGNKADIDQDECIKWLDSK EEGSVLYVCLGSICNLPLSQLKELGLGLEESQRPFIWVIRGWEKYNELLEWISESGYKERIKERGLLITG WSPQMLILTHPAVGGFLTHCGWNSTLEGITSGVPLLTWPLFGDQ…
AtUGT74C1	MSEAKKGHVLFFPYPLQGHINPMIQLAKRLSKKGITSTLIIASKDHREPYTSDDYSITVHTIHDGFFPHE HPHAKFVDLDRFHNSTSRSLTDFISSAKLSDNPPKALIYDPFMPFALDIAKDLDLYVVAYFTQPWLASLV YYHINEGTYDVPVDRHENPTLASFPGFPLLSQDDLPSFACEKGSYPLLHEFVVRQFSNLLQADCILCNTF DQLEPKVVKWMNDQWPVKNIGPVVPSKFLDNRLPEDKDYELENSKTEPDESVLKWLGNRPAKSVVYVAFG TLVALSEKQMKEIAMAISQTGYHFLWSVRESERSKLPSGFIEEAEEKDSGLVAKWVPQLEVLAHESIGCF VSHCGWNSTLEALCLGVPMVGVPQWTDQPTNAKFIEDVWKIGVR…
AtUGT75C1	MATSVNGSHRRPHYLLVTFPAQGHINPALQLANRLIHHGATVTYSTAVSAHRRMGEPPSTKGLSFAWFTD GFDDGLKSFEDQKIYMSELKRCGSNALRDIIKANLDATTETEPITGVIYSVLVPWVSTVAREFHLPTTLL WIEPATVLDIYYYYFNTSYKHLFDVEPIKLPKLPLITTGDLPSFLQPSKALPSALVTLREHIEALETESN PKILVNTFSALEHDALTSVEKLKMIPIGPLVSSSEGKTDLFKSSDEDYTKWLDSKLERSVIYISLGTHAD DLPEKHMEALTHGVLATNRPFLWIVREKNPEEKKKNRFLELIRGSDRGLVVGWCSQTAVLAHCAVGCFVT HCGWNSTLESLESGVPVVAFPQFADQCTTAKLVEDTWRIGVKVK…
AtUGT76B1	METRETKPVIFLFPFPLQGHLNPMFQLANIFFNRGFSITVIHTEFNSPNSSNFPHFTFVSIPDSLSEPES YPDVIEILHDLNSKCVAPFGDCLKKLISEEPTAACVIVDALWYFTHDLTEKFNFPRIVLRTVNLSAFVAF SKFHVLREKGYLSLQETKADSPVPELPYLRMKDLPWFQTEDPRSGDKLQIGVMKSLKSSSGIIFNAIEDL ETDQLDEARIEFPVPLFCIGPFHRYVSASSSSLLAHDMTCLSWLDKQATNSVIYASLGSIASIDESEFLE IAWGLRNSNQPFLWVVRPGLIHGKEWIEILPKGFIENLEGRGKIVKWAPQPEVLAHRATGGFLTHCGWNS TLEGICEAIPMICRPSFGDQRVNARYINDVWKIGLHLENKVERL…
AtUGT78D3	MAKPSQPTRDSHVAVLVFPFGTHAAPLLAVTCRLATAAPSTVFSFFSTARSNSSLLSSDIPTNIRVHNVD DGVPEGFVLTGNPQHAVELFLEAAPEIFRREIKAAETEVGRKFKCILTDAFLWLAAETAAAEMKASWVAY YGGGATSLTAHLYTDAIRENVGVKEVGERMEETIGFISGMEKIRVKDTQEGVVFGNLDSVFSKTLHQMGL ALPRATAVFINSFEELDPTFTNDFRSEFKRYLNIGPLALLSSPSQTSTLVHDPHGCLAWIEKRSTASVAY IAFGRVATPPPVELVAIAQGLESSKVPFVWSLQEMKMTHLPEGFLDRTREQGMVVPWAPQVELLNHEAMG VFVSHGGWNSVLESVSAGVPMICRPIFGDHAINARSVEAVWEIG…
AtUGT79B1	MGVFGSNESSSMSIVMYPWLAFGHMTPFLHLSNKLAEKGHKIVFLLPKKALNQLEPLNLYPNLITFHTIS IPQVKGLPPGAETNSDVPFFLTHLLAVAMDQTRPEVETIFRTIKPDLVFYDSAHWIPEIAKPIGAKTVCF NIVSAASIALSLVPSAEREVIDGKEMSGEELAKTPLGYPSSKVVLRPHEAKSLSFVWRKHEAIGSFFDGK VTAMRNCDAIAIRTCRETEGKFCDYISRQYSKPVYLTGPVLPGSQPNQPSLDPQWAEWLAKFNHGSVVFC AFGSQPVVNKIDQFQELCLGLESTGFPFLVAIKPPSGVSTVEEALPEGFKERVQGRGVVFGGWIQQPLVL NHPSVGCFVSHCGFGSMWESLMSDCQIVLVPQHGEQILNARLMT…
AtUGT82A1	MKVTQKPKIIFIPYPAQGHVTPMLHLASAFLSRGFSPVVMTPESIHRRISATNEDLGITFLALSDGQDRP DAPPSDFFSIENSMENIMPPQLERLLLEEDLDVACVVVDLLASWAIGVADRCGVPVAGFWPVMFAAYRLI QAIPELVRTGLVSQKGCPRQLEKTIVQPEQPLLSAEDLPWLIGTPKAQKKRFKFWQRTLERTKSLRWILT SSFKDEYEDVDNHKASYKKSNDLNKENNGQNPQILHLGPLHNQEATNNITITKTSFWEEDMSCLGWLQEQ NPNSVIYISFGSWVSPIGESNIQTLALALEASGRPFLWALNRVWQEGLPPGFVHRVTITKNQGRIVSWAP QLEVLRNDSVGCYVTHCGWNSTMEAVASSRRLLCYPVAGDQFVN…
AtUGT83A1	MDNNSNKRMGRPHVVVIPYPAQGHVLPLISFSRYLAKQGIQITFINTEFNHNRIISSLPNSPHEDYVGDQ INLVSIPDGLEDSPEERNIPGKLSESVLRFMPKKVEELIERMMAETSGGTIISCVVADQSLGWAIEVAAK FGIRRTAFCPAAAASMVLGFSIQKLIDDGLIDSDGTVRVNKTIQLSPGMPKMETDKFVWVCLKNKESQKN IFQLMLQNNNSIESTDWLLCNSVHELETAAFGLGPNIVPIGPIGWAHSLEEGSTSLGSFLPHDRDCLDWL DRQIPGSVIYVAFGSFGVMGNPQLEELAIGLELTKRPVLWVTGDQQPIKLGSDRVKVVRWAPQREVLSSG AIGCFVSHCGWNSTLEGAQNGIPFLCIPYFADQFINKAYICDVW…
AtUGT85A1	MGSQIIHNSQKPHVVCVPYPAQGHINPMMRVAKLFHARGFYVTFVNTVYNHNRFLRSRGSNALDGLPSFR FESIADGLPETDMDATQDITALCESTMKNCLAPFRELLQRINAGDNVPPVSCIVSDGCMSFTLDVAEELG VPEVLFWTTSGCAFLAYLHFYLFIEKGLCPLKDESYLTKEYLEDTVIDFIPTMKNLKLKDIPSFIRTTNP DDVMISFALRETERAKRASAIILNTFDDLEHDVVQAMQSILPPVYSVGPLHLLANREIEEGSEIGMMSSN LWKEEMKCLDWLDTKTQNSVIYINFGSITVLSAKQLVEFAWGLAGSGKEFLWVIRPDLVAGEEAVVPPEF LTETKDRSMLASWCPQEKVLSHPAIGGFLTHCGWNSILESLSCG…
AtUGT86A1	MERAKSRKPHIMMIPYPLQGHVIPFVHLAIKLASHGFTITFVNTDSIHHHISTAHQDDAGDIFSAARSSG QHDIRYTTVSDGFPLDFDRSLNHDQFFEGILHVFSAHVDDLIAKLSRRDDPPVTCLIADTFYVWSSMICD KHNLVNVSFWTEPALVLNLYYHMDLLISNGHFKSLDNRKDVIDYVPGVKAIEPKDLMSYLQVSDKDVDTN TVVYRILFKAFKDVKRADFVVCNTVQELEPDSLSALQAKQPVYAIGPVFSTDSVVPTSLWAESDCTEWLK GRPTGSVLYVSFGSYAHVGKKEIVEIAHGLLLSGISFIWVLRPDIVGSNVPDFLPAGFVDQAQDRGLVVQ WCCQMEVISNPAVGGFFTHCGWNSILESVWCGLPLLCYPLLTDQ…
AtUGT87A1	MPWPGRGHINPMLNLCKSLVRRDPNLTVTFVVTEEWLGFIGSDPKPNRIHFATLPNIIPSELVRANDFIA FIDAVLTRLEEPFEQLLDRLNSPPTAIIADTYIIWAVRVGTKRNIPVASFWTTSATILSLFINSDLLASH GHFPIEPSESKLDEIVDYIPGLSPTRLSDLQILHGYSHQVFNIFKKSFGELYKAKYLLFPSAYELEPKAI DFFTSKFDFPVYSTGPLIPLEELSVGNENRELDYFKWLDEQPESSVLYISQGSFLSVSEAQMEEIVVGVR EAGVKFFWVARGGELKLKEALEGSLGVVVSWCDQLRVLCHAAIGGFWTHCGYNSTLEGICSGVPLLTFPV FWDQFLNAKMIVEEWRVGMGIERKKQMELLIVSDEIKELVKRFM…
AtUGT88A1	MGEEAIVLYPAPPIGHLVSMVELGKTILSKNPSLSIHIILVPPPYQPESTATYISSVSSSFPSITFHHLP AVTPYSSSSTSRHHHESLLLEILCFSNPSVHRTLFSLSRNFNVRAMIIDFFCTAVLDITADFTFPVYFFY TSGAACLAFSFYLPTIDETTPGKNLKDIPTVHIPGVPPMKGSDMPKAVLERDDEVYDVFIMFGKQLSKSS GIIINTFDALENRAIKAITEELCFRNIYPIGPLIVNGRIEDRNDNKAVSCLNWLDSQPEKSVVFLCFGSL GLFSKEQVIEIAVGLEKSGQRFLWVVRNPPELEKTELDLKSLLPEGFLSRTEDKGMVVKSWAPQVPVLNH KAVGGFVTHCGWNSILEAVCAGVPMVAWPLYAEQRFNRVMIVDE…
AtUGT89B1	MKVNEENNKPTKTHVLIFPFPAQGHMIPLLDFTHRLALRGGAALKITVLVTPKNLPFLSPLLSAVVNIEP LILPFPSHPSIPSGVENVQDLPPSGFPLMIHALGNLHAPLISWITSHPSPPVAIVSDFFLGWTKNLGIPR FDFSPSAAITCCILNTLWIEMPTKINEDDDNEILHFPKIPNCPKYRFDQISSLYRSYVHGDPAWEFIRDS FRDNVASWGLVVNSFTAMEGVYLEHLKREMGHDRVWAVGPIIPLSGDNRGGPTSVSVDHVMSWLDAREDN HVVYVCFGSQVVLTKEQTLALASGLEKSGVHFIWAVKEPVEKDSTRGNILDGFDDRVAGRGLVIRGWAPQ VAVLRHRAVGAFLTHCGWNSVVEAVVAGVLMLTWPMRADQYTDA…
AtUGT90A1	MSVSTHHHHVVLFPFMSKGHIIPLLQFGRLLLRHHRKEPTITVTVFTTPKNQPFISDFLSDTPEIKVISL PFPENITGIPPGVENTEKLPSMSLFVPFTRATKLLQPFFEETLKTLPKVSFMVSDGFLWWTSESAAKFNI PRFVSYGMNSYSAAVSISVFKHELFTEPESKSDTEPVTVPDFPWIKVKKCDFDHGTTEPEESGAALELSM DQIKSTTTSHGFLVNSFYELESAFVDYNNNSGDKPKSWCVGPLCLTDPPKQGSAKPAWIHWLDQKREEGR PVLYVAFGTQAEISNKQLMELAFGLEDSKVNFLWVTRKDVEEIIGEGFNDRIRESGMIVRDWVDQWEILS HESVKGFLSHCGWNSAQESICVGVPLLAWPMMAEQPLNAKMVVE…
AtUGT91A1	MTNFKDNDGDGTKLHVVMFPWLAFGHMVPYLELSKLIAQKGHKVSFISTPRNIDRLLPRLPENLSSVINF VKLSLPVGDNKLPEDGEATTDVPFELIPYLKIAYDGLKVPVTEFLESSKPDWVLQDFAGFWLPPISRRLG IKTGFFSAFNGATLGILKPPGFEEYRTSPADFMKPPKWVPFETSVAFKLFECRFIFKGFMAETTEGNVPD IHRVGGVIDGCDVIFVRSCYEYEAEWLGLTQELHRKPVIPVGVLPPKPDEKFEDTDTWLSVKKWLDSRKS KSIVYVAFGSEAKPSQTELNEIALGLELSGLPFFWVLKTRRGPWDTEPVELPEGFEERTADRGMVWRGWV EQLRTLSHDSIGLVLTHPGWGTIIEAIRFAKPMAMLVFVYDQGL…
AtUGT92A1	MAEAKPRNLRIVMFPFMGQGHIIPFVALALRLEKIMIMNRANKTTISMINTPSNIPKIRSNLPPESSISL IELPFNSSDHGLPHDGENFDSLPYSLVISLLEASRSLREPFRDFMTKILKEEGQSSVIVIGDFFLGWIGK VCKEVGVYSVIFSASGAFGLGCYRSIWLNLPHKETKQDQFLLDDFPEAGEIEKTQLNSFMLEADGTDDWS VFMKKIIPGWSDFDGFLFNTVAEIDQMGLSYFRRITGVPVWPVGPVLKSPDKKVGSRSTEEAVKSWLDSK PDHSVVYVCFGSMNSILQTHMLELAMALESSEKNFIWVVRPPIGVEVKSEFDVKGYLPEGFEERITRSER GLLVKKWAPQVDILSHKATCVFLSHCGWNSILESLSHGVPLLGW…
