# Supplementary material for: Genome-Wide Identification of UGT Gene Family and Functional Analysis of PgUGT29 in Platycodon grandiflorus
Source: Int J Mol Sci. 2025 May 18;26(10):4832. doi: 10.3390/ijms26104832 (PMC12112217; doi:10.3390/ijms26104832)
Supplement: Supplementary file 1 [file ijms-26-04832-s001.zip › Supplementary Table S4.xlsx]

## Sheet: Sheet1
Gene Name	Forward Primer (5'to 3')	Reverse Primer (5'to 3')
PgUGT82	TCTCGCAAACCTCATCTGTCAAAG	ATAAGAAGTTGGCAAGGCTGGAAG
PgUGT27	ACAACCATCATCACCACTCCTCTC	CATTCTCACATCCCTCGGGTAAAC
PgUGT84	AGTGCTTTGGTATGCTGGTGAATAG	TGCCATGCCTTGATTCCTATAACG
PgUGT88	ATGATTGCTTGGATTGGCTTGATTC	ATTGAGGTAGTGATATGCGGCTAAG
PgUGT72	GCCTCGGTAGTCTATGCTTGTCTC	ATTCCTCCACCTCCTTGATTCTGTC
PgUGT2	GGTTTCTGCGGGCGTTGAG	TTGGCTCTGCTCCTTATCTCCTC
PgUGT29	AAGCCATAGAGAAAGCCGTAAAGAG	CCACCTTCATCAACAGCCTTCC
PgUGT60	AGTTGGGATTGGGTGTTGAGTTG	CTTCGTTGCCATCGTCCATCAG
PgUGT10	TCCACCATCCTCCTCAACAACTG	TCCAACGCCGCCATACTTCC
PgUGT5	CACCCTCCTCCTCAACAAATGC	CCGCCATACTTCCGAAACTCAC
PgUGT103	GCTGGCGGCGGAATTGAAG	TTAATGGCGGAGCAGACACTTTC
PgUGT107	CCACGGAGGAGGAACTGACTG	CAACACGGACGCAGCCTTAG
PgUGT91	GACCACCATCAGTGCTGCTAAC	TTCATTCCCAACTTCGCCATCTG
PgUGT96	AAGATTTCGTAGTTCCTCCCAGTTG	AAGTTATCATCCTCCTTGGCTATGC
